# Supplementary material for: Discovery of urinary metabolite biomarkers of psychiatric disorders using two-sample Mendelian randomization
Source: BMC Psychiatry. 2026 May 7;26:499. doi: 10.1186/s12888-026-08133-7 (PMC13330298; doi:10.1186/s12888-026-08133-7)
Supplement: Supplementary file 1 — Supplementary Material 1 [file 12888_2026_8133_MOESM1_ESM.zip]

Archive with 2 entries (2 files):
- Supplementary Data.csv
- __MACOSX/._Supplementary Data.csv
