# Supplementary material for: Discovery of urinary metabolite biomarkers of psychiatric disorders using two-sample Mendelian randomization
Source: BMC Psychiatry. 2026 May 7;26:499. doi: 10.1186/s12888-026-08133-7 (PMC13330298; doi:10.1186/s12888-026-08133-7)
Supplement: Supplementary file 1 — Supplementary Material 1 [file 12888_2026_8133_MOESM1_ESM.zip › Supplementary Data.csv]

Phenotype	chr	position	SNP	other_allele	effect_allele	beta	se	pval	n	PMID	eaf
GLUTAMINE			rs142864856		C	-0.49	0.089921386	4.00E-08	1143	29545352
DECANOYLCARNITINE			rs12634709		T	0.3	0.054109092	4.00E-08	1143	29545352
DODECANOYLCARNITINE			rs72881923		C	0.26	0.04816393	4.00E-08	1143	29545352
SEROTONIN			rs6022039		T	0.55	0.099231486	3.00E-08	1143	29545352
LYSINE			rs11662622		G	-0.26	0.046707382	3.00E-08	1143	29545352
DECADIENOYLCARNITINE			rs6587640		T	0.25	0.043310926	9.00E-09	1143	29545352
MICROALBUMIN			rs116867125		A	0.1	0.015366098	4.00E-10	108183	33462484
PYRIDOXAL			rs1165152		A	-0.39	0.059054424	4.00E-11	1221	31959995
METHYLSUCCINATE			rs3916		C	0.16	0.024223017	3.00E-11	1221	31959995
4-HYDROXYPHENYLPYRUVATE			rs2688412		A	0.53	0.080191727	3.00E-11	1221	31959995
11-KETOETIOCHOLANOLONE SULFATE			rs62129966		A	-0.52	0.077840471	2.00E-11	1221	31959995
PREGNANEDIOL-3-GLUCURONIDE			rs17713514		T	-0.64	0.094690994	2.00E-11	1221	31959995
ACETYLORNITHINE			rs10178409		T	-0.34	0.050272662	1.00E-11	1143	29545352
1-METHYLURATE			rs4921914		C	-0.41	0.059501925	1.00E-11	1221	31959995
N-ACETYLPHENYLALANINE			rs2514032		T	-0.27	0.039080277	1.00E-11	1221	31959995
N1,N12-DIACETYLSPERMINE			rs4240520		G	0.47	0.068390724	7.00E-12	1221	31959995
6-BROMOTRYPTOPHAN			rs11133665		A	-0.17	0.024710561	6.00E-12	4863	32572055
16A-HYDROXY DHEA 3-SULFATE			rs34670419		T	1.52	0.220214707	6.00E-12	1221	31959995
LYSINE			rs12460876		C	0.29	0.042114949	5.00E-12	1143	29545352
GAMMA-GLUTAMYLHISTIDINE			rs4822523		T	0.48	0.070088284	5.00E-12	1221	31959995
GLYCODEOXYCHOLATE SULFATE			rs56165099		T	0.65	0.093982018	5.00E-12	1221	31959995
EPIANDROSTERONE SULFATE			rs45446698		G	-1.59	0.229055563	4.00E-12	1221	31959995
ISOVALERYLGLYCINE			rs1047891		A	0.22	0.031136565	4.00E-12	1221	31959995
3-HYDROXYBUTYRATE + 3-AMINOISOBUTYRATE			rs11613331		G	-0.32	0.046000768	3.00E-12	996	33283231
GAMMA-CEHC GLUCURONIDE			rs12611275		A	-0.24	0.034968422	3.00E-12	1221	31959995
ANDRO STEROID MONOSULFATE C19H28O6S 1			rs34670419		T	1.16	0.165186249	2.00E-12	1221	31959995
GAMMA-GLUTAMYLGLYCINE			rs9612676		A	0.42	0.060274501	2.00E-12	1221	31959995
DIMETHYLMALONIC ACID			rs685607		A	0.14	0.019493705	1.00E-12	1221	31959995
O-SULFO-L-TYROSINE			rs6151429		C	0.18	0.025752297	9.00E-13	1221	31959995
N-ACETYLTYROSINE			rs2514032		T	-0.31	0.043428747	8.00E-13	1221	31959995
PHOSPHOETHANOLAMINE			rs1772719		C	-0.3	0.042203877	7.00E-13	1221	31959995
IMIDAZOLE LACTATE			rs10801690		C	0.2	0.02708152	6.00E-13	1221	31959995
6-BROMOTRYPTOPHAN			rs145600547		A	-0.45	0.061691187	3.00E-13	4863	32572055
ISOBUTYRYLCARNITINE C4			rs662138		G	-0.33	0.044966021	3.00E-13	1221	31959995
MICROALBUMIN			chr19:35841720		T	0.58	0.078924492	2.00E-13	108183	34662886
DIMETHYLMALONIC ACID			rs2514022		C	0.14	0.019186816	2.00E-13	1221	31959995
N-ACETYL NEURAMINIC ACID			rs9411378		A	0.37	0.050219384	1.00E-13	996	33283231
GLYCO-BETA-MURICHOLATE			rs45446698		G	1.62	0.218118713	1.00E-13	1221	31959995
GAMMA-CEHC SULFATE			rs765285		G	-0.5	0.065864354	4.00E-14	1221	31959995
GLUCURONIDE OF C10H18O2 11			rs3863632		T	0.39	0.051316003	4.00E-14	1221	31959995
3-METHYLCROTONYLGLYCINE			rs1047891		A	0.25	0.032535404	4.00E-14	1221	31959995
GLYCOLATE			rs3132440		C	0.08	0.009896925	3.00E-14	3861	26352407
BUTYRYLCARNITINE			rs2393778		T	-0.34	0.045331995	3.00E-14	1143	29545352
GAMMA-GLUTAMYLPHENYLALANINE			rs4822523		T	0.58	0.075674624	3.00E-14	1221	31959995
HEPTANOYLGLUTAMINE			rs12134854		C	-0.49	0.063961508	3.00E-14	1221	31959995
GLUCURONIDE OF C12H22O4 2			rs7666195		C	0.31	0.040519549	2.00E-14	1221	31959995
METHYLMALONATE MMA			rs291468		A	-0.38	0.049669125	2.00E-14	1221	31959995
5-AMINOVALERATE			rs37369		T	0.63	0.081661593	1.00E-14	1221	31959995
DIACETYLSPERMIDINE			rs4617507		G	0.26	0.033207325	1.00E-14	1221	31959995
AMINOISOBUTYRATE			rs37369		C	0.41	0.052783494	8.00E-15	835	24586186
SUCCINYLCARNITINE C4-DC			rs115560420		T	0.18	0.022609086	7.00E-15	1221	31959995
3-AMINOISOBUTYRATE			rs11613331		G	-0.45	0.056982884	5.00E-15	1221	31959995
UROMODULIN			rs4494548		A	0.17	0.021642463	4.00E-15	10884	24578125
AMINOISOBUTYRATE			rs468327		G	0.39	0.049650356	4.00E-15	835	24586186
RIBONATE			rs2790		G	-0.14	0.017950513	4.00E-15	1221	31959995
GAMMA-GLUTAMYLLEUCINE			rs5751909		A	0.53	0.066785738	3.00E-15	1221	31959995
ALPHA-CEHC SULFATE			rs55744319		A	-0.42	0.053139611	2.00E-15	1221	31959995
CYSTEINYLGLYCINE			rs6425194		C	-0.3	0.037776975	2.00E-15	1221	31959995
PHENYLALANINE			rs11133665		A	-0.17	0.021029182	2.00E-15	1221	31959995
3-HYDROXYKYNURENINE			rs11133665		A	-0.46	0.056933853	1.00E-15	1221	31959995
TAUROCHOLENATE SULFATE			rs58310495		T	0.59	0.072880315	1.00E-15	1221	31959995
KYNURENINE			rs11133665		A	-0.37	0.045399253	9.00E-16	1221	31959995
NICOTINAMIDE RIBOSIDE			rs12208357		T	0.38	0.046683715	8.00E-16	1221	31959995
ALPHA-HYDROXYMETOPROLOL			rs3892097		T	-1.7	0.209906461	6.00E-16	1221	31959995
2-HYDROXYISOBUTYRATE			rs7314056		C	-0.44	0.054063604	4.00E-16	835	24586186
GAMMA-GLUTAMYL-EPSILON-LYSINE			rs4822523		T	0.56	0.069004949	3.00E-16	1221	31959995
N-ACETYLMETHIONINE SULFOXIDE			rs7547112		A	0.23	0.02833832	2.00E-16	1221	31959995
TIGLOYLGLYCINE			rs1047891		A	0.22	0.026716084	7.00E-17	1221	31959995
N-ACETYLATED COMPOUNDS			rs11884776		C	0.35	0.041839876	6.00E-17	835	24586186
CYTIDINE			rs66731853		A	-0.3	0.034848976	2.00E-17	1221	31959995
LACTOSE			rs12465802		A	0.27	0.03191218	9.00E-18	1221	31959995
N-OCTANOYLGLUTAMINE			rs13197514		T	-0.34	0.039948459	9.00E-18	1221	31959995
MICROALBUMIN			rs4109437		A	0.1	0.011198206	8.00E-18	108183	33462484
Α-KETOISOVALERATE			rs6748734		A	0.09	0.009994307	7.00E-18	3861	26352407
ISOBUTYRYLGLYCINE			rs1047891		A	0.27	0.031689266	7.00E-18	1221	31959995
KYNURENATE			rs61825638		T	0.17	0.019733243	7.00E-18	1221	31959995
N-ACETYLGLUCOSAMINE/N-ACETYLGALACTOSAMINE			rs530686		A	0.1	0.011004862	6.00E-18	1221	31959995
TAURO-BETA-MURICHOLATE			rs34670419		T	1.25	0.144221609	6.00E-18	1221	31959995
METHYLSUCCINOYLCARNITINE			rs12410239		A	0.24	0.027077506	4.00E-18	1221	31959995
ALPHA-CEHC GLUCURONIDE			rs12611275		A	-0.4	0.045333657	2.00E-18	1221	31959995
3-METHYLGLUTARYLCARNITINE 2			rs820503		A	-0.41	0.046475563	2.00E-18	1221	31959995
N-OCTANOYLGLUTAMINE			rs1251075		G	-0.37	0.042250512	2.00E-18	1221	31959995
N6-CARBOXYETHYLLYSINE			rs13410232		T	-0.19	0.020757908	5.00E-19	1221	31959995
IMIDAZOLE LACTATE			rs11646417		T	0.48	0.053296389	3.00E-19	1221	31959995
SUCCINYLCARNITINE C4-DC			rs11071733		A	0.14	0.015609821	3.00E-19	1221	31959995
MICROALBUMIN			rs1801240		C	0.06	0.006634661	2.00E-19	108183	33462484
TRIMETHYLAMINE			rs4345897		A	-0.34	0.037722154	2.00E-19	835	24586186
3-HYDROXYINDOLIN-2-ONE SULFATE			rs231976		G	0.34	0.037944049	2.00E-19	1221	31959995
3-METHYLGLUTARATE/2-METHYLGLUTARATE			rs820503		A	-0.4	0.044157109	2.00E-19	1221	31959995
4-ACETAMIDOBUTANOATE			rs4921915		G	0.16	0.017933865	1.00E-19	1221	31959995
GLUCURONIDE OF C10H18O2 12			rs1126742		G	0.35	0.037728293	6.00E-20	1221	31959995
HOMOCITRULLINE			rs13408433		A	-0.41	0.044399092	6.00E-20	1221	31959995
N-ACETYL NEURAMINIC ACID			rs13538		G	-0.49	0.053751912	5.00E-20	996	33283231
ANDROSTENEDIOL 3BETA,17BETA			rs2972516		T	-0.8	0.087069549	4.00E-20	1221	31959995
PICOLINATE			rs2250598		T	0.23	0.024597148	4.00E-20	1221	31959995
HEPTANOYLGLUTAMINE			rs2817188		A	-0.54	0.057976709	2.00E-20	1221	31959995
HEXANOYLGLUTAMINE			rs12134854		C	-0.33	0.035088325	2.00E-20	1221	31959995
1-METHYLXANTHINE			rs1495741		G	-0.59	0.062726302	6.00E-21	1221	31959995
4-UREIDOBUTYRATE			rs7094385		G	0.27	0.028412065	4.00E-21	1221	31959995
3-METHYLGLUTARYLCARNITINE 2			rs1047891		A	0.32	0.033876818	2.00E-21	1221	31959995
GLUCONATE			rs28364331		G	-0.81	0.084682922	1.00E-21	1221	31959995
N,N-DIMETHYLGLYCINE			rs17279437		A	-0.2	0.021239742	8.00E-22	3861	26352407
TRIMETHYLAMINE			rs17455577		C	0.45	0.046389321	3.00E-22	835	24586186
2-METHYLBUTYRYLGLYCINE			rs1047891		A	0.22	0.023091573	3.00E-22	1221	31959995
3-METHYLGLUTACONATE			rs820503		A	-0.29	0.030101515	3.00E-22	1221	31959995
HEXANOYLGLYCINE			rs1047891		A	0.34	0.034614085	9.00E-23	1221	31959995
HEXANOYLGLYCINE			rs1251075		G	-0.33	0.033496412	5.00E-23	1221	31959995
TRYPTOPHAN			rs11133665		A	-0.27	0.027424555	5.00E-23	1221	31959995
5-HYDROXYLYSINE			rs12460876		C	0.65	0.065175677	2.00E-23	1221	31959995
INDOLELACTATE			rs1747551		G	-0.36	0.035825026	7.00E-24	1221	31959995
11-KETOETIOCHOLANOLONE SULFATE			rs4694429		A	0.62	0.061138172	6.00E-24	1221	31959995
5-ACETYLAMINO-6-AMINO-3-METHYLURACIL			rs35246381		C	0.53	0.05291375	6.00E-24	1221	31959995
MANNOSE			rs140254647		C	0.8	0.079256884	4.00E-24	1221	31959995
N-ACETYLKYNURENINE 2			rs7607014		G	0.74	0.07274262	4.00E-24	1221	31959995
3-HYDROXYBUTYRATE + 3-AMINOISOBUTYRATE			rs40200		A	0.81	0.080112754	3.00E-24	996	33283231
ISOCAPROYLGLUTAMINE			rs7513363		G	-0.33	0.032185992	3.00E-24	1221	31959995
DIACETYLSPERMIDINE			rs61748567		A	0.89	0.087081316	1.00E-24	1221	31959995
CYSTEINYLGLYCINE DISULFIDE			rs420332		T	-0.19	0.018878152	9.00E-25	1221	31959995
ADENOSINE			rs1706821		A	0.29	0.028091582	8.00E-25	1221	31959995
ISOCAPROYLGLYCINE			rs7513363		G	-0.34	0.032475561	6.00E-25	1221	31959995
BETA-CITRYLGLUTAMATE			rs7108196		A	-0.27	0.026199645	3.00E-25	1221	31959995
3-METHYLGLUTACONATE			rs1047891		A	0.23	0.021768822	3.00E-25	1221	31959995
NONENEDIOATE C9:1-DC			rs7159760		T	-0.3	0.028405677	2.00E-25	1221	31959995
TRANS-UROCANATE			rs3213737		G	-0.23	0.021784083	2.00E-25	1221	31959995
ISOCAPROYLGLYCINE			rs1047891		A	0.35	0.033472659	1.00E-25	1221	31959995
2'-DEOXYGUANOSINE			rs7683000		G	-0.48	0.045587611	8.00E-26	1221	31959995
3-METHYLGLUTARATE/2-METHYLGLUTARATE			rs1047891		A	0.34	0.031749083	5.00E-26	1221	31959995
PREGNENEDIOL DISULFATE C21H34O8S2			rs62129970		T	-0.69	0.065488406	5.00E-26	1221	31959995
MICROALBUMIN			rs141640975		A	0.36	0.033568038	3.00E-26	108183	33462484
INOSINE			rs11854689		A	0.4	0.03756436	1.00E-26	1221	31959995
UROMODULIN			rs12446492		A	-0.15	0.013954971	6.00E-27	10884	24578125
N-FORMYLANTHRANILIC ACID			rs72897838		G	0.51	0.046275455	1.00E-27	1221	31959995
MICROALBUMIN			rs45551835		A	0.17	0.015436049	9.00E-28	108183	33462484
NONENEDIOATE C9:1-DC			rs3744032		T	-0.59	0.052992194	2.00E-28	1221	31959995
AMINOISOBUTYRATE			rs7717823		C	-0.44	0.039190712	3.00E-29	835	24586186
GLYCOCHENODEOXYCHOLATE GLUCURONIDE 1			rs12317268		G	0.98	0.086655971	2.00E-29	1221	31959995
PTERIN			rs6913474		C	0.39	0.03452894	1.00E-29	1221	31959995
N-ACETYLHISTIDINE			rs10195357		G	0.22	0.019235751	9.00E-30	1221	31959995
MYO-INOSITOL			rs72770483		G	1.15	0.101540726	7.00E-30	1221	31959995
2-METHYLMALONYLCARNITINE C4-DC			rs7849270		A	-0.16	0.013898034	6.00E-30	1221	31959995
INDOLEACETYLGLUTAMINE			rs6497490		G	-0.64	0.055536833	1.00E-30	1221	31959995
BETA-GUANIDINOPROPANOATE			rs6666886		G	-1.01	0.087570654	6.00E-31	1221	31959995
FURANEOL SULFATE			rs151232		T	0.36	0.03130608	3.00E-31	1221	31959995
ISOCAPROYLGLUTAMINE			rs3799340		T	-0.35	0.030069538	8.00E-32	1221	31959995
FUCOSE			rs281408		C	0.42	0.035599446	4.00E-32	835	24586186
GLYCOCHOLENATE SULFATE			rs4149056		C	0.68	0.057382916	4.00E-32	1221	31959995
FERULIC ACID 4-SULFATE			rs2817188		A	-0.53	0.044821032	1.00E-32	1221	31959995
1-METHYLHISTAMINE			rs6977081		T	-0.38	0.031979051	1.00E-32	1221	31959995
N-ACETYLGLUCOSAMINE/N-ACETYLGALACTOSAMINE			rs66559683		G	0.2	0.016493991	7.00E-33	1221	31959995
LYSINE			rs8101881		T	0.45	0.037176315	1.00E-33	835	24586186
N-ACETYLLEUCINE			rs4547554		C	0.44	0.035273411	3.00E-35	1221	31959995
N-ACETYLPUTRESCINE			rs35246381		C	0.23	0.018484236	3.00E-35	1221	31959995
FUCOSE			rs2287921		C	0.48	0.038179275	3.00E-36	835	24586186
AMINOISOBUTYRATE			rs40200		G	0.67	0.052893001	9.00E-37	835	24586186
MICROALBUMIN			rs35138315		C	0.77	0.060808625	6.00E-37	108183	33462484
N-ACETYLGLUCOSAMINE CONJUGATE OF C24H40O4 BILE ACID			rs113590482		T	-1.08	0.08487296	5.00E-37	1221	31959995
GLYCEROPHOSPHOSERINE			rs75303441		A	-0.41	0.031835663	3.00E-37	1221	31959995
2'-O-METHYLURIDINE			rs12555901		T	0.63	0.049086514	3.00E-37	1221	31959995
GLUTAMATE			rs10148571		G	0.3	0.023152934	2.00E-37	1221	31959995
ADENOSINE 3',5'-CYCLIC MONOPHOSPHATE CAMP			rs1165187		C	-0.22	0.016603312	1.00E-39	1221	31959995
3-METHYLCYTIDINE			rs73224656		A	0.3	0.022081043	4.00E-43	1221	31959995
N-ACETYL-3-METHYLHISTIDINE			rs111540621		G	0.87	0.063314836	3.00E-43	1221	31959995
HEXANOYLGLUTAMINE			rs2762353		A	-0.43	0.031152472	1.00E-43	1221	31959995
4-GUANIDINOBUTANOATE			rs3980014		C	0.43	0.030645313	1.00E-44	1221	31959995
MICROALBUMIN			chr2:227052367		C	0.76	0.053473828	1.00E-45	108183	34662886
N-ACETYLGLUCOSAMINYLASPARAGINE			rs66559683		G	-0.27	0.018942765	2.00E-46	1221	31959995
N-ALPHA-ACETYLORNITHINE			rs111540621		G	0.35	0.024464825	2.00E-46	1221	31959995
N-ACETYLPHENYLALANINE			rs10195357		G	0.5	0.034382579	1.00E-47	1221	31959995
17ALPHA-HYDROXYPREGNANOLONE GLUCURONIDE			rs118186763		A	-1.99	0.129512852	4.00E-53	1221	31959995
2'-O-METHYLCYTIDINE			rs55758160		G	0.3	0.019203593	1.00E-55	1221	31959995
N-ACETYLTYROSINE			rs10168931		A	0.65	0.038180587	9.00E-66	1221	31959995
5-ACETYLAMINO-6-FORMYLAMINO-3-METHYLURACIL			rs35246381		C	1.14	0.063259211	1.00E-72	1221	31959995
UROMODULIN			rs12917707		T	-0.32	0.017729289	8.00E-73	10884	24578125
N-ACETYL-ASPARTYL-GLUTAMATE NAAG			rs61898064		T	-0.63	0.034409238	1.00E-73	1221	31959995
2-HYDROXYISOBUTYRATE			rs4760099		A	-0.16	0.008614318	2.00E-80	3861	26352407
N-METHYLPIPECOLATE			rs7905265		G	-1.06	0.055862746	7.00E-81	1221	31959995
N-ACETYLPYRRALINE			rs13538		G	0.75	0.038409104	3.00E-84	1221	31959995
N-ACETYLMETHIONINE SULFOXIDE			rs4547554		C	0.61	0.031536836	2.00E-84	1221	31959995
ISOXANTHOPTERIN			rs6913474		C	0.83	0.041425488	3.00E-88	1221	31959995
N-ACETYLASPARTATE			rs10178409		T	0.2	0.009576204	1.00E-95	3861	26352407
N-ACETYL-ASPARTYL-GLUTAMATE NAAG			rs55728336		C	-0.68	0.032472565	3.00E-96	1221	31959995
PROLYLGLYCINE			rs420332		T	-0.77	0.036324471	1.00E-99	1221	31959995
N-DELTA-ACETYLORNITHINE			rs13431529		C	-1.06	0.047560565	2.00E-109	1221	31959995
N-ACETYL-1-METHYLHISTIDINE			rs6546861		T	0.73	0.032545356	1.00E-111	1221	31959995
N-ACETYLGLUTAMINE			rs4547554		C	0.8	0.035392689	4.00E-113	1221	31959995
N2,N6-DIACETYLLYSINE			rs13538		G	0.74	0.028202663	1.00E-149	1221	31959995
N-ACETYLASPARAGINE			rs4547554		C	0.78	0.029191718	7.00E-159	1221	31959995
N-ACETYLATED COMPOUNDS			rs6546847		A	0.91	0.033653778	5.00E-161	835	24586186
N-ACETYLARGININE			rs6546861		T	0.54	0.019740535	6.00E-163	1221	31959995
TRIMETHYLAMINE			rs2147896		A	-0.85	0.031121092	3.00E-164	835	24586186
ETHYLMALONATE			rs1799958		A	0.51	0.018559244	8.00E-169	1221	31959995
GLYCINE CONJUGATE OF C9H16O2			rs2286963		G	1.54	0.053661614	4.00E-181	1221	31959995
N-ACETYLCITRULLINE			rs6546861		T	0.92	0.027224651	3.00E-249	1221	31959995
TRIMETHYLAMINE			rs11598867		A	-0.37	0.009939247	1.00E-307	3861	26352407
N2-ACETYLLYSINE			rs10168931		A	0.89		0.00E+00	1221	31959995
FORMATE	8	18257795	rs1041983		T	-0.310931755	0.018873787	7.27E-14	3746	26352407
FORMATE	8	18257795	rs1041983	C	T	-0.04291406	0.047498661	0.366271537	996	33283231	0.329
FORMATE	8	18258316	rs1208		G	-0.269958324	0.017511123	3.39E-12	3787	26352407
FORMATE	8	18258316	rs1208	A	G	0.002499114	0.044166186	0.954876315	996	33283231	0.4278
FORMATE	8	18272881	rs1495741		G	0.82188566	0.019675405	3.52E-57	3782	26352407
FORMATE	8	18272881	rs1495741	A	G	0.057193167	0.053609824	0.286043563	996	33283231	0.2258
FORMATE	8	18257994	rs1799929		T	-0.272908414	0.017642708	2.82E-12	3785	26352407
FORMATE	8	18257994	rs1799929	C	T	-0.0224132	0.044525067	0.614694426	996	33283231	0.4194
FORMATE	8	18258103	rs1799930		A	-0.284190698	0.019179974	1.99E-11	3787	26352407
FORMATE	8	18258103	rs1799930	G	A	-0.04767735	0.048797187	0.328543813	996	33283231	0.2899
FORMATE	8	18257854	rs1801280		C	-0.282931401	0.017458638	2.31E-13	3785	26352407
FORMATE	8	18257854	rs1801280	T	C	-0.003687368	0.044373877	0.933773833	996	33283231	0.4398
FORMATE	8	18288772	rs34370554		G	0.638665015	0.021001295	6.85E-33	3324	26352407
FORMATE	8	18288772	rs34370554	T	G	0.044282156	0.049136066	0.367474058	996	33283231	0.2864
FORMATE	8	18263603	rs4540438		C	-0.267075722	0.017521835	6.03E-12	3786	26352407
FORMATE	8	18263603	rs4540438	A	C	0.0025175	0.044383106	0.954766629	996	33283231	0.4236
FORMATE	8	18247718	rs4646244		A	-0.246962735	0.019126598	6.12E-09	3773	26352407
FORMATE	8	18247718	rs4646244	T	A	-0.08370075	0.049517477	0.090965332	996	33283231	0.2821
FORMATE	8	18247913	rs4646267		G	0.671172284	0.023370466	1.95E-29	3738	26352407
FORMATE	8	18247913	rs4646267	A	G	0.050612573	0.061306627	0.409051199	996	33283231	0.155
FORMATE	8	18272377	rs4921913		C	0.855704353	0.019931569	9.54E-60	3785	26352407
FORMATE	8	18272377	rs4921913	T	C	0.057827193	0.053769662	0.282168228	996	33283231	0.2251
FORMATE	8	18272438	rs4921914		C	0.856955056	0.019921575	6.28E-60	3787	26352407
FORMATE	8	18272438	rs4921914	T	C	0.059640283	0.053841445	0.267990484	996	33283231	0.2258
FORMATE	8	18272466	rs4921915		G	0.856666399	0.019927569	7.27E-60	3786	26352407
FORMATE	8	18272466	rs4921915	A	G	0.056925043	0.053816079	0.290160231	996	33283231	0.2254
FORMATE	8	18213874	rs6983849		C	0.417199003	0.024144952	1.85E-12	3786	26352407
FORMATE	8	18213874	rs6983849	T	C	0.062326135	0.064624471	0.334827629	996	33283231	0.1472
FORMATE	8	18286997	rs6997340		T	0.60578926	0.019149784	8.76E-36	3787	26352407
FORMATE	8	18286997	rs6997340	C	T	0.044973695	0.049421051	0.362816763	996	33283231	0.3001
FORMATE	8	18243113	rs7016785		C	-0.264119989	0.018481981	1.13E-10	3787	26352407
FORMATE	8	18243113	rs7016785	T	C	-0.071387115	0.048405698	0.140275261	996	33283231	0.3149
FORMATE	8	18259366	rs721399		C	0.692468057	0.018890882	3.78E-46	3761	26352407
FORMATE	8	18259366	rs721399	T	C	0.056917043	0.049645411	0.251600166	996	33283231	0.2891
FORMATE	8	18200916	rs7812408		C	0.306347166	0.019639362	1.04E-10	3673	26352407
FORMATE	8	18200916	rs7812408	T	C	0.028078872	0.04834909	0.561407035	996	33283231	0.2982
TRIMETHYLAMINE	10	100189252	rs1061134	A	G	0.713476022	0.317282105	0.026865544	211	21931564
TRIMETHYLAMINE	10	100189252	rs1061134	G	A	-0.589828921	0.073636101	1.15E-15	996	33283231	0.1017
TRIMETHYLAMINE	10	100188106	rs10883094	A	G	1.060713958	0.211958145	3.11E-06	211	21931564
TRIMETHYLAMINE	10	100188106	rs10883094	G	A	-0.721945721	0.048085913	5.98E-51	996	33283231	0.2671
TRIMETHYLAMINE	10	100119093	rs11189577	A	C	-0.990678538	0.349435533	0.005836634	211	21931564
TRIMETHYLAMINE	10	100119093	rs11189577	A	C	-0.607468286	0.092014419	4.06E-11	996	33283231	0.06649
TRIMETHYLAMINE	10	100142154	rs17109597	A	G	1.161362013	0.183254023	8.71E-09	211	21931564
TRIMETHYLAMINE	10	100142154	rs17109597	G	A	-0.815438125	0.048141182	2.34E-64	996	33283231	0.2646
TRIMETHYLAMINE	10	100165997	rs17455577	C	T	0.702787622	0.219215267	0.001758192	211	21931564
TRIMETHYLAMINE	10	100165997	rs17455577	C	T	0.43502438	0.048300317	2.12E-19	996	33283231	0.3006
TRIMETHYLAMINE	10	100148176	rs2147896	A	G	-1.591971158	0.116626068	2.82E-23	211	21931564
TRIMETHYLAMINE	10	100148176	rs2147896	A	G	-1.023844613	0.040049299	3.78E-144	996	33283231	0.3637
TRIMETHYLAMINE	10	100147060	rs4345897	A	G	-1.51687474	0.125418244	1.22E-20	211	21931564
TRIMETHYLAMINE	10	100147060	rs4345897	A	G	-1.011967145	0.040548736	1.80E-137	996	33283231	0.3542
TRIMETHYLAMINE	10	100159136	rs4488133	A	T	-1.591971158	0.116626068	2.82E-23	211	21931564
TRIMETHYLAMINE	10	100159136	rs4488133	A	T	-1.020924208	0.040181297	2.06E-142	996	33283231	0.3635
TRIMETHYLAMINE	10	100148058	rs4539242	C	T	1.59197117	0.116626091	2.82E-23	211	21931564
TRIMETHYLAMINE	10	100148058	rs4539242	T	C	-1.0229537	0.040219234	1.05E-142	996	33283231	0.363
TRIMETHYLAMINE	10	100156853	rs7072216	C	T	1.59197117	0.116626091	2.82E-23	211	21931564
TRIMETHYLAMINE	10	100156853	rs7072216	T	C	-1.023130024	0.040246702	1.46E-142	996	33283231	0.3638
TRIMETHYLAMINE	10	100102034	rs750298	A	G	-0.575681671	0.192338315	0.003577841	211	21931564
TRIMETHYLAMINE	10	100102034	rs750298	A	G	-0.355322121	0.04919821	5.11E-13	996	33283231	0.3033
2-HYDROXYBUTYRATE | 2-HYDROXYISOBUTYRATE	12	122478854	rs10840643		C	-0.430381283	0.014027988	9.41E-45	3018	26352407
2-HYDROXYBUTYRATE | 2-HYDROXYISOBUTYRATE	12	122478854	rs10840643	T	C	-0.355048907	0.05296489	2.04E-11	996	33283231	0.2239
2-HYDROXYBUTYRATE | 2-HYDROXYISOBUTYRATE	12	122295335	rs1154510		T	-0.541061036	0.013358649	1.85E-78	3810	26352407
2-HYDROXYBUTYRATE | 2-HYDROXYISOBUTYRATE	12	122295335	rs1154510	C	T	-0.684150887	0.064941635	5.97E-26	996	33283231	0.1338
2-HYDROXYBUTYRATE | 2-HYDROXYISOBUTYRATE	12	122447128	rs1169084		T	0.179701689	0.011349218	2.44E-11	3773	26352407
2-HYDROXYBUTYRATE | 2-HYDROXYISOBUTYRATE	12	122447128	rs1169084	C	T	0.229780823	0.050024863	4.36E-06	996	33283231	0.2909
2-HYDROXYBUTYRATE | 2-HYDROXYISOBUTYRATE	12	122281575	rs1795963		A	-0.282021583	0.011699624	2.50E-27	2811	26352407
2-HYDROXYBUTYRATE | 2-HYDROXYISOBUTYRATE	12	122281575	rs1795963	G	A	-0.300332095	0.045825256	5.61E-11	996	33283231	0.3792
2-HYDROXYBUTYRATE | 2-HYDROXYISOBUTYRATE	12	122297032	rs2596143		C	0.279462513	0.020291353	1.01E-08	3544	26352407
2-HYDROXYBUTYRATE | 2-HYDROXYISOBUTYRATE	12	122297032	rs2596143	T	C	0.122621352	0.070955952	0.083964307	996	33283231	0.1154
2-HYDROXYBUTYRATE | 2-HYDROXYISOBUTYRATE	12	122397476	rs493519		T	-0.533495006	0.01331398	9.86E-77	3786	26352407
2-HYDROXYBUTYRATE | 2-HYDROXYISOBUTYRATE	12	122397476	rs493519	C	T	-0.610370107	0.06464137	3.64E-21	996	33283231	0.1308
2-HYDROXYBUTYRATE | 2-HYDROXYISOBUTYRATE	12	122342964	rs7314056		T	-0.527774809	0.013270052	1.38E-75	3820	26352407
2-HYDROXYBUTYRATE | 2-HYDROXYISOBUTYRATE	12	122342964	rs7314056	C	T	-0.651804463	0.064811161	8.56E-24	996	33283231	0.1354
2-HYDROXYBUTYRATE | 2-HYDROXYISOBUTYRATE	12	122456524	rs745327		C	0.217150665	0.010693319	1.88E-17	3758	26352407
2-HYDROXYBUTYRATE | 2-HYDROXYISOBUTYRATE	12	122456524	rs745327	T	C	0.224659944	0.048574341	3.74E-06	996	33283231	0.3455
2-HYDROXYBUTYRATE | 2-HYDROXYISOBUTYRATE	12	122395777	rs830124		A	-0.529832859	0.013305345	9.20E-76	3820	26352407
2-HYDROXYBUTYRATE | 2-HYDROXYISOBUTYRATE	12	122395777	rs830124	G	A	-0.610579716	0.06456505	3.17E-21	996	33283231	0.1319
3-AMINOISOBUTYRATE	5	35024934	rs10070227		G	2.154409687	0.036851844	1.07E-80	3234	26352407
3-AMINOISOBUTYRATE	5	35024934	rs10070227	G	A	-0.9505	0.0684	6.13E-44	1627	31959995	0.81
3-AMINOISOBUTYRATE	5	34833001	rs10077149		C	-0.513325921	0.037510619	1.25E-10	2931	26352407
3-AMINOISOBUTYRATE	5	34833001	rs10077149	G	C	-0.2667	0.0663	5.78E-05	1627	31959995	0.26
3-AMINOISOBUTYRATE	5	34868792	rs10461949		T	0.630010862	0.0320958	7.95E-15	3206	26352407
3-AMINOISOBUTYRATE	5	34868792	rs10461949	C	T	0.704878576	0.211279743	0.001311189	211	21931564
3-AMINOISOBUTYRATE	5	34868792	rs10461949	C	T	-0.045833312	0.047438985	0.333967692	996	33283231	0.3505
3-AMINOISOBUTYRATE	5	34868792	rs10461949	C	T	0.4442	0.0596	9.24E-14	1627	31959995	0.35
3-AMINOISOBUTYRATE	5	34854011	rs10521018		C	-0.498672304	0.043592978	7.83E-08	3300	26352407
3-AMINOISOBUTYRATE	5	34854011	rs10521018	C	G	0.415599044	0.288862088	0.154116008	211	21931564
3-AMINOISOBUTYRATE	5	34854011	rs10521018	G	C	-0.355	0.0861	3.74E-05	1627	31959995	0.13
3-AMINOISOBUTYRATE	5	34854281	rs10521019		G	-0.511061543	0.043851143	4.17E-08	3298	26352407
3-AMINOISOBUTYRATE	5	34854281	rs10521019	A	G	-0.415599041	0.288862093	0.154116008	211	21931564
3-AMINOISOBUTYRATE	5	34854281	rs10521019	G	A	0.3543	0.0861	3.86E-05	1627	31959995	0.87
3-AMINOISOBUTYRATE	5	35030311	rs10521021		G	-0.961502976	0.030524714	1.49E-56	3311	26352407
3-AMINOISOBUTYRATE	5	35030311	rs10521021	G	T	0.37952306	0.191404019	0.050379572	211	21931564
3-AMINOISOBUTYRATE	5	35030311	rs10521021	G	T	0.6785	0.0579	9.19E-32	1627	31959995	0.65
3-AMINOISOBUTYRATE	5	35043020	rs10521022		T	-0.976672246	0.030514917	1.39E-58	3311	26352407
3-AMINOISOBUTYRATE	5	35043020	rs10521022	C	T	-0.412667581	0.201078944	0.043052005	211	21931564
3-AMINOISOBUTYRATE	5	35043020	rs10521022	C	T	-0.6375	0.0572	8.26E-29	1627	31959995	0.36
3-AMINOISOBUTYRATE	12	372968	rs10744561		C	-0.412281602	0.031526544	1.47E-09	3291	26352407
3-AMINOISOBUTYRATE	12	372968	rs10744561	G	C	-0.3771	0.0584	1.05E-10	1627	31959995	0.42
3-AMINOISOBUTYRATE	5	34961196	rs10755257		A	-0.830833453	0.029596651	1.69E-43	3293	26352407
3-AMINOISOBUTYRATE	5	34961196	rs10755257	G	A	-0.6255	0.0568	3.05E-28	1627	31959995	0.45
3-AMINOISOBUTYRATE	12	348876	rs10774020		T	-0.574095773	0.032683806	8.16E-17	3161	26352407
3-AMINOISOBUTYRATE	12	348876	rs10774020	C	T	-0.4437	0.061	3.44E-13	1627	31959995	0.34
3-AMINOISOBUTYRATE	12	349298	rs10774021		C	-0.5774471	0.03207819	1.36E-17	3229	26352407
3-AMINOISOBUTYRATE	12	349298	rs10774021	T	C	-0.069441409	0.048202945	0.149696271	996	33283231	0.359
3-AMINOISOBUTYRATE	12	349298	rs10774021	C	T	0.4524	0.0602	5.64E-14	1627	31959995	0.64
3-AMINOISOBUTYRATE	12	361588	rs10774031		G	-0.372211934	0.033656205	3.71E-07	3179	26352407
3-AMINOISOBUTYRATE	12	361588	rs10774031	G	A	0.3544	0.0614	7.75E-09	1627	31959995	0.67
3-AMINOISOBUTYRATE	12	375786	rs10774038		C	-0.411611554	0.031508134	1.54E-09	3291	26352407
3-AMINOISOBUTYRATE	12	375786	rs10774038	C	T	0.3762	0.0584	1.15E-10	1627	31959995	0.58
3-AMINOISOBUTYRATE	12	359463	rs10848623		G	-0.381163726	0.033459496	1.58E-07	3168	26352407
3-AMINOISOBUTYRATE	12	359463	rs10848623	G	A	0.3607	0.0609	3.07E-09	1627	31959995	0.66
3-AMINOISOBUTYRATE	12	365289	rs10848644		C	-0.416633155	0.030983368	4.94E-10	3300	26352407
3-AMINOISOBUTYRATE	12	365289	rs10848644	C	T	0.3725	0.0578	1.17E-10	1627	31959995	0.55
3-AMINOISOBUTYRATE	12	375620	rs10848647		A	-0.411611554	0.031508134	1.54E-09	3291	26352407
3-AMINOISOBUTYRATE	12	375620	rs10848647	G	A	-0.3761	0.0584	1.17E-10	1627	31959995	0.42
3-AMINOISOBUTYRATE	12	377207	rs10848650		G	-0.410807293	0.031767496	2.26E-09	3229	26352407
3-AMINOISOBUTYRATE	12	377207	rs10848650	G	C	0.3696	0.0583	2.31E-10	1627	31959995	0.58
3-AMINOISOBUTYRATE	12	445386	rs10848766		G	-0.428716295	0.031763688	3.96E-10	3154	26352407
3-AMINOISOBUTYRATE	12	445386	rs10848766	G	A	0.3854	0.0583	3.82E-11	1627	31959995	0.55
3-AMINOISOBUTYRATE	12	355858	rs1088324		C	-0.517978336	0.035764894	9.53E-12	3248	26352407
3-AMINOISOBUTYRATE	12	355858	rs1088324	C	T	0.4286	0.0678	2.66E-10	1627	31959995	0.75
3-AMINOISOBUTYRATE	5	34862360	rs10941221		T	0.538986791	0.032275242	2.15E-11	3049	26352407
3-AMINOISOBUTYRATE	5	34862360	rs10941221	A	T	0.545199771	0.206764155	0.009900623	211	21931564
3-AMINOISOBUTYRATE	5	34862360	rs10941221	T	A	-0.3607	0.0601	1.95E-09	1627	31959995	0.67
3-AMINOISOBUTYRATE	5	34871397	rs10941222		G	-0.496786446	0.030123439	1.15E-14	3275	26352407
3-AMINOISOBUTYRATE	5	34871397	rs10941222	G	A	0.4171	0.0573	3.27E-13	1627	31959995	0.57
3-AMINOISOBUTYRATE	5	34872544	rs10941223		C	-0.502699916	0.030132459	5.33E-15	3300	26352407
3-AMINOISOBUTYRATE	5	34872544	rs10941223	C	T	0.544767739	0.213510031	0.01229757	211	21931564
3-AMINOISOBUTYRATE	5	34872544	rs10941223	C	T	0.428	0.0573	7.94E-14	1627	31959995	0.57
3-AMINOISOBUTYRATE	5	34961480	rs10941225		A	-0.815298126	0.029611648	1.01E-41	3301	26352407
3-AMINOISOBUTYRATE	5	34961480	rs10941225	A	T	0.468369233	0.200587142	0.022324409	211	21931564
3-AMINOISOBUTYRATE	5	34961480	rs10941225	T	A	-0.6445	0.0567	6.10E-30	1627	31959995	0.44
3-AMINOISOBUTYRATE	5	34968302	rs10941226		T	-0.8399941	0.029595784	1.69E-44	3278	26352407
3-AMINOISOBUTYRATE	5	34968302	rs10941226	C	T	-0.6254	0.0568	3.16E-28	1627	31959995	0.45
3-AMINOISOBUTYRATE	5	35030963	rs10941228		G	1.072377214	0.02963394	3.84E-41	3282	26352407
3-AMINOISOBUTYRATE	5	35030963	rs10941228	C	G	0.394813663	0.19503156	0.04613578	211	21931564
3-AMINOISOBUTYRATE	5	35030963	rs10941228	G	C	-0.5507	0.0554	2.87E-23	1627	31959995	0.53
3-AMINOISOBUTYRATE	5	35030976	rs10941229		T	1.072377214	0.02963394	3.84E-41	3282	26352407
3-AMINOISOBUTYRATE	5	35030976	rs10941229	C	T	0.5507	0.0554	2.87E-23	1627	31959995	0.47
3-AMINOISOBUTYRATE	12	348785	rs11062102		T	-0.583002543	0.032309481	1.06E-17	3211	26352407
3-AMINOISOBUTYRATE	12	348785	rs11062102	C	T	-0.4439	0.0605	2.23E-13	1627	31959995	0.35
3-AMINOISOBUTYRATE	12	364739	rs11062167		G	-0.478840584	0.031223907	7.94E-13	3177	26352407
3-AMINOISOBUTYRATE	12	364739	rs11062167	G	A	0.4175	0.0571	2.65E-13	1627	31959995	0.52
3-AMINOISOBUTYRATE	12	421394	rs11062357		C	0.368274651	0.035046034	1.56E-05	2572	26352407
3-AMINOISOBUTYRATE	12	421394	rs11062357	T	C	0.082534535	0.046012136	0.072852158	996	33283231	0.4647
3-AMINOISOBUTYRATE	12	421394	rs11062357	C	T	-0.2902	0.058	5.52E-07	1627	31959995	0.51
3-AMINOISOBUTYRATE	12	536056	rs11062928		A	0.316972799	0.034527814	0.0001434	2602	26352407
3-AMINOISOBUTYRATE	12	536056	rs11062928	G	A	0.2904	0.0587	7.50E-07	1627	31959995	0.41
3-AMINOISOBUTYRATE	12	536398	rs11062929		A	0.335453101	0.03479322	6.81E-05	2581	26352407
3-AMINOISOBUTYRATE	12	536398	rs11062929	G	A	0.3009	0.0585	2.75E-07	1627	31959995	0.45
3-AMINOISOBUTYRATE	12	537828	rs11062934		T	0.317978403	0.033489219	8.40E-05	2786	26352407
3-AMINOISOBUTYRATE	12	537828	rs11062934	G	T	0.3131	0.0581	6.91E-08	1627	31959995	0.43
3-AMINOISOBUTYRATE	12	540110	rs11062943		A	0.318565134	0.032676992	5.41E-05	2966	26352407
3-AMINOISOBUTYRATE	12	540110	rs11062943	G	A	0.3024	0.0582	1.99E-07	1627	31959995	0.43
3-AMINOISOBUTYRATE	5	34853409	rs111334122		C	-0.511061543	0.043851143	4.17E-08	3298	26352407
3-AMINOISOBUTYRATE	5	34853409	rs111334122	G	C	-0.3573	0.0864	3.57E-05	1627	31959995	0.13
3-AMINOISOBUTYRATE	5	34965682	rs1115964		T	1.456556912	0.054730013	1.82E-21	3174	26352407
3-AMINOISOBUTYRATE	5	34965682	rs1115964	G	T	0.7811	0.1071	3.01E-13	1627	31959995	0.08
3-AMINOISOBUTYRATE	5	34853446	rs111647230		C	-0.511061543	0.043851143	4.17E-08	3298	26352407
3-AMINOISOBUTYRATE	5	34853446	rs111647230	G	C	-0.3573	0.0864	3.57E-05	1627	31959995	0.13
3-AMINOISOBUTYRATE	5	34859251	rs111808526		G	-0.513972551	0.043883596	3.53E-08	3293	26352407
3-AMINOISOBUTYRATE	5	34859251	rs111808526	G	T	0.3565	0.086	3.43E-05	1627	31959995	0.87
3-AMINOISOBUTYRATE	5	34843984	rs112056401		A	-0.506073482	0.044140688	7.05E-08	3277	26352407
3-AMINOISOBUTYRATE	5	34843984	rs112056401	C	A	-0.3596	0.0866	3.28E-05	1627	31959995	0.13
3-AMINOISOBUTYRATE	5	34855122	rs112139281		A	-0.512420389	0.043874294	3.89E-08	3296	26352407
3-AMINOISOBUTYRATE	5	34855122	rs112139281	G	A	-0.3543	0.0861	3.83E-05	1627	31959995	0.13
3-AMINOISOBUTYRATE	5	34852446	rs112243782		A	-0.506721782	0.043925716	5.85E-08	3293	26352407
3-AMINOISOBUTYRATE	5	34852446	rs112243782	G	A	-0.3581	0.0865	3.45E-05	1627	31959995	0.13
3-AMINOISOBUTYRATE	5	34855272	rs112594698		G	-0.508795339	0.043847022	4.83E-08	3279	26352407
3-AMINOISOBUTYRATE	5	34855272	rs112594698	G	A	0.3549	0.0861	3.74E-05	1627	31959995	0.87
3-AMINOISOBUTYRATE	5	34890101	rs112673672		T	0.808929539	0.058344868	7.60E-08	3271	26352407
3-AMINOISOBUTYRATE	5	34890101	rs112673672	G	T	0.6245	0.1142	4.55E-08	1627	31959995	0.07
3-AMINOISOBUTYRATE	5	34845970	rs112818704		T	-0.506656959	0.044098074	6.61E-08	3280	26352407
3-AMINOISOBUTYRATE	5	34845970	rs112818704	G	T	-0.3602	0.0865	3.13E-05	1627	31959995	0.13
3-AMINOISOBUTYRATE	5	34848565	rs113095607		G	-0.504581826	0.043958564	6.87E-08	3292	26352407
3-AMINOISOBUTYRATE	5	34848565	rs113095607	G	A	0.3594	0.0864	3.22E-05	1627	31959995	0.87
3-AMINOISOBUTYRATE	5	34962703	rs114021680		A	1.299649272	0.055767325	2.01E-17	3215	26352407
3-AMINOISOBUTYRATE	5	34962703	rs114021680	G	A	0.7777	0.1072	3.99E-13	1627	31959995	0.08
3-AMINOISOBUTYRATE	5	34743910	rs114416999		A	-0.398312784	0.036706644	5.46E-07	3039	26352407
3-AMINOISOBUTYRATE	5	34743910	rs114416999	G	A	-0.01858513	0.052623184	0.723958142	996	33283231	0.2254
3-AMINOISOBUTYRATE	5	34743910	rs114416999	G	A	-0.2505	0.0678	0.0002195	1627	31959995	0.24
3-AMINOISOBUTYRATE	5	34831846	rs11550916		T	-0.531246889	0.045701421	4.08E-08	3116	26352407
3-AMINOISOBUTYRATE	5	34831846	rs11550916	C	T	-0.266	0.0838	0.001498	1627	31959995	0.14
3-AMINOISOBUTYRATE	12	351467	rs11613331		G	-0.519075698	0.030659797	1.78E-15	3300	26352407
3-AMINOISOBUTYRATE	12	351467	rs11613331	A	G	-0.006293146	0.046891118	0.893238387	996	33283231	0.467
3-AMINOISOBUTYRATE	5	34862125	rs11744123		T	0.492243501	0.03557261	2.29E-08	2877	26352407
3-AMINOISOBUTYRATE	5	34862125	rs11744123	C	T	0.531042048	0.22873553	0.023293154	211	21931564
3-AMINOISOBUTYRATE	5	34862125	rs11744123	C	T	0.3701	0.0629	3.97E-09	1627	31959995	0.28
3-AMINOISOBUTYRATE	5	34993215	rs11744796		A	-0.859348777	0.029518158	5.44E-47	3302	26352407
3-AMINOISOBUTYRATE	5	34993215	rs11744796	A	G	0.448112474	0.201513983	0.029270132	211	21931564
3-AMINOISOBUTYRATE	5	34993215	rs11744796	G	A	-0.6506	0.0566	1.44E-30	1627	31959995	0.44
3-AMINOISOBUTYRATE	5	34973992	rs11749934		G	1.295394601	0.031774964	6.51E-49	3200	26352407
3-AMINOISOBUTYRATE	5	34973992	rs11749934	G	C	-0.6599	0.0591	6.51E-29	1627	31959995	0.66
3-AMINOISOBUTYRATE	5	34875814	rs11948433		A	-0.509313489	0.030217589	2.62E-15	3285	26352407
3-AMINOISOBUTYRATE	5	34875814	rs11948433	A	G	0.544767739	0.213510031	0.01229757	211	21931564
3-AMINOISOBUTYRATE	5	34875814	rs11948433	G	A	-0.4363	0.0574	3.08E-14	1627	31959995	0.43
3-AMINOISOBUTYRATE	5	35040113	rs11950974		C	-1.042687205	0.031615325	1.67E-63	3311	26352407
3-AMINOISOBUTYRATE	5	35040113	rs11950974	C	T	0.45944964	0.196988287	0.021852167	211	21931564
3-AMINOISOBUTYRATE	5	35040113	rs11950974	C	T	0.6863	0.0599	2.30E-30	1627	31959995	0.69
3-AMINOISOBUTYRATE	5	35038582	rs11952305		C	-0.972348144	0.03078361	5.48E-57	3228	26352407
3-AMINOISOBUTYRATE	5	35038582	rs11952305	A	C	-0.412667581	0.201078944	0.043052005	211	21931564
3-AMINOISOBUTYRATE	5	35038582	rs11952305	C	A	0.6468	0.0575	2.09E-29	1627	31959995	0.64
3-AMINOISOBUTYRATE	5	35045766	rs11952373		C	-0.989059763	0.030903998	8.66E-59	3258	26352407
3-AMINOISOBUTYRATE	5	35045766	rs11952373	C	G	0.495041365	0.196667991	0.013822915	211	21931564
3-AMINOISOBUTYRATE	5	35045766	rs11952373	G	C	-0.639	0.0573	7.69E-29	1627	31959995	0.36
3-AMINOISOBUTYRATE	5	35024967	rs11956455		T	-0.946235589	0.030534895	1.79E-54	3190	26352407
3-AMINOISOBUTYRATE	5	35024967	rs11956455	C	T	-0.6611	0.0566	1.68E-31	1627	31959995	0.38
3-AMINOISOBUTYRATE	5	34965265	rs11956668		A	-0.820487304	0.029678139	4.43E-42	3290	26352407
3-AMINOISOBUTYRATE	5	34965265	rs11956668	G	A	-0.6448	0.0567	5.81E-30	1627	31959995	0.44
3-AMINOISOBUTYRATE	5	34987541	rs11957653		T	1.363941817	0.032522677	7.05E-51	3300	26352407
3-AMINOISOBUTYRATE	5	34987541	rs11957653	C	T	0.492702755	0.249662159	0.052267056	211	21931564
3-AMINOISOBUTYRATE	5	34987541	rs11957653	C	T	0.6635	0.0643	5.93E-25	1627	31959995	0.25
3-AMINOISOBUTYRATE	5	35030830	rs11959896		C	1.070354027	0.029563454	3.43E-41	3294	26352407
3-AMINOISOBUTYRATE	5	35030830	rs11959896	C	T	-0.5508	0.0554	2.88E-23	1627	31959995	0.53
3-AMINOISOBUTYRATE	5	35010872	rs11960801		T	-0.941307274	0.030099123	2.57E-55	3274	26352407
3-AMINOISOBUTYRATE	5	35010872	rs11960801	C	T	-0.463006199	0.191408478	0.017438094	211	21931564
3-AMINOISOBUTYRATE	5	35010872	rs11960801	C	T	0.017269429	0.047416393	0.715702707	996	33283231	0.3653
3-AMINOISOBUTYRATE	5	35010872	rs11960801	C	T	-0.6587	0.0566	2.49E-31	1627	31959995	0.38
3-AMINOISOBUTYRATE	5	34794805	rs12186844		C	-0.395551412	0.032661672	2.32E-08	3297	26352407
3-AMINOISOBUTYRATE	5	34794805	rs12186844	C	A	0.1449	0.0642	0.02403	1627	31959995	0.7
3-AMINOISOBUTYRATE	12	534957	rs12229673		A	0.346417364	0.034244715	3.03E-05	2661	26352407
3-AMINOISOBUTYRATE	12	534957	rs12229673	G	A	0.3176	0.0582	4.89E-08	1627	31959995	0.44
3-AMINOISOBUTYRATE	12	535064	rs12231564		A	0.348191595	0.034239587	2.76E-05	2663	26352407
3-AMINOISOBUTYRATE	12	535064	rs12231564	T	A	0.3167	0.0582	5.25E-08	1627	31959995	0.44
3-AMINOISOBUTYRATE	5	35023520	rs13155120		A	-0.956606332	0.029642129	4.79E-59	3292	26352407
3-AMINOISOBUTYRATE	5	35023520	rs13155120	G	A	-0.6657	0.056	1.44E-32	1627	31959995	0.41
3-AMINOISOBUTYRATE	5	34976174	rs13158182		A	-0.621266132	0.055449745	7.77E-08	2728	26352407
3-AMINOISOBUTYRATE	5	34976174	rs13158182	A	G	0.767474813	0.305495152	0.013499518	211	21931564
3-AMINOISOBUTYRATE	5	34976174	rs13158182	G	A	-0.5527	0.089	5.29E-10	1627	31959995	0.13
3-AMINOISOBUTYRATE	5	35027807	rs13158903		C	-0.951153702	0.029656457	3.21E-58	3290	26352407
3-AMINOISOBUTYRATE	5	35027807	rs13158903	C	T	0.539513129	0.191546945	0.005977413	211	21931564
3-AMINOISOBUTYRATE	5	35027807	rs13158903	C	T	0.6675	0.056	9.80E-33	1627	31959995	0.59
3-AMINOISOBUTYRATE	5	35007535	rs13163727		T	-0.957695352	0.029990757	7.42E-58	3269	26352407
3-AMINOISOBUTYRATE	5	35007535	rs13163727	C	T	-0.546677107	0.187047248	0.004359366	211	21931564
3-AMINOISOBUTYRATE	5	35007535	rs13163727	C	T	-0.6699	0.057	7.18E-32	1627	31959995	0.37
3-AMINOISOBUTYRATE	5	35025292	rs13165070		T	-0.985296592	0.030837826	1.91E-58	3146	26352407
3-AMINOISOBUTYRATE	5	35025292	rs13165070	C	T	-0.6589	0.0571	7.87E-31	1627	31959995	0.38
3-AMINOISOBUTYRATE	5	34865528	rs13167483		G	-0.499192319	0.030277968	1.14E-14	3270	26352407
3-AMINOISOBUTYRATE	5	34865528	rs13167483	A	G	-0.546392637	0.216015179	0.013039955	211	21931564
3-AMINOISOBUTYRATE	5	34865528	rs13167483	G	A	0.4178	0.0572	2.79E-13	1627	31959995	0.57
3-AMINOISOBUTYRATE	5	34888511	rs13168113		T	-0.609112786	0.030500993	1.85E-21	3243	26352407
3-AMINOISOBUTYRATE	5	34888511	rs13168113	G	T	-0.544767739	0.21351003	0.01229757	211	21931564
3-AMINOISOBUTYRATE	5	34888511	rs13168113	G	T	-0.4837	0.0571	2.50E-17	1627	31959995	0.42
3-AMINOISOBUTYRATE	5	35001678	rs13169995		C	-0.968016069	0.029865411	1.09E-59	3195	26352407
3-AMINOISOBUTYRATE	5	35001678	rs13169995	C	G	0.55803181	0.18572622	0.003460384	211	21931564
3-AMINOISOBUTYRATE	5	35001678	rs13169995	G	C	-0.6765	0.0562	1.98E-33	1627	31959995	0.4
3-AMINOISOBUTYRATE	5	35001859	rs13170299		A	-0.771046927	0.067117342	1.49E-08	3300	26352407
3-AMINOISOBUTYRATE	5	35001859	rs13170299	A	G	0.763937088	0.341504557	0.02733901	211	21931564
3-AMINOISOBUTYRATE	5	35001859	rs13170299	G	A	-0.4522	0.1253	0.0003071	1627	31959995	0.06
3-AMINOISOBUTYRATE	5	35026239	rs13170466		T	-0.942403338	0.029990491	7.12E-56	3290	26352407
3-AMINOISOBUTYRATE	5	35026239	rs13170466	C	T	-0.389461095	0.195636033	0.049717751	211	21931564
3-AMINOISOBUTYRATE	5	35026239	rs13170466	C	T	-0.6622	0.0566	1.30E-31	1627	31959995	0.38
3-AMINOISOBUTYRATE	5	35044076	rs13171891		T	-1.053681709	0.031965359	1.18E-63	3281	26352407
3-AMINOISOBUTYRATE	5	35044076	rs13171891	C	T	-0.6827	0.0599	4.10E-30	1627	31959995	0.31
3-AMINOISOBUTYRATE	5	35044165	rs13172279		T	-1.036380721	0.03194086	1.81E-61	3300	26352407
3-AMINOISOBUTYRATE	5	35044165	rs13172279	G	T	-0.45944964	0.196988286	0.021852167	211	21931564
3-AMINOISOBUTYRATE	5	35044165	rs13172279	G	T	-0.6786	0.0603	2.17E-29	1627	31959995	0.3
3-AMINOISOBUTYRATE	5	35027911	rs13172280		C	-0.951153702	0.029656457	3.21E-58	3290	26352407
3-AMINOISOBUTYRATE	5	35027911	rs13172280	C	T	0.539513129	0.191546945	0.005977413	211	21931564
3-AMINOISOBUTYRATE	5	35027911	rs13172280	C	T	0.6676	0.056	9.68E-33	1627	31959995	0.59
3-AMINOISOBUTYRATE	5	35001963	rs13173819		T	-0.966931803	0.029843419	1.27E-59	3198	26352407
3-AMINOISOBUTYRATE	5	35001963	rs13173819	C	T	-0.578455172	0.191953942	0.003282605	211	21931564
3-AMINOISOBUTYRATE	5	35001963	rs13173819	C	T	-0.676	0.0561	2.12E-33	1627	31959995	0.4
3-AMINOISOBUTYRATE	5	35002005	rs13173943		T	-0.966931803	0.029843419	1.27E-59	3198	26352407
3-AMINOISOBUTYRATE	5	35002005	rs13173943	C	T	-0.55803181	0.18572622	0.003460384	211	21931564
3-AMINOISOBUTYRATE	5	35002005	rs13173943	C	T	-0.6759	0.0561	2.15E-33	1627	31959995	0.4
3-AMINOISOBUTYRATE	5	35002251	rs13174300		A	-0.966931803	0.029843419	1.27E-59	3198	26352407
3-AMINOISOBUTYRATE	5	35002251	rs13174300	A	C	0.55803181	0.18572622	0.003460384	211	21931564
3-AMINOISOBUTYRATE	5	35002251	rs13174300	C	A	-0.6757	0.0561	2.19E-33	1627	31959995	0.4
3-AMINOISOBUTYRATE	5	35032345	rs13174311		T	-0.961502976	0.030581522	2.55E-56	3299	26352407
3-AMINOISOBUTYRATE	5	35032345	rs13174311	C	T	-0.678	0.0578	9.37E-32	1627	31959995	0.35
3-AMINOISOBUTYRATE	5	35032542	rs13174848		A	-0.961502976	0.030581522	2.55E-56	3299	26352407
3-AMINOISOBUTYRATE	5	35032542	rs13174848	A	G	0.306092707	0.195399345	0.121500632	211	21931564
3-AMINOISOBUTYRATE	5	35032542	rs13174848	G	A	-0.6778	0.0578	9.47E-32	1627	31959995	0.35
3-AMINOISOBUTYRATE	5	35038178	rs13177884		T	-0.972348144	0.030821591	6.97E-57	3223	26352407
3-AMINOISOBUTYRATE	5	35038178	rs13177884	C	T	-0.325872174	0.203735269	0.114229345	211	21931564
3-AMINOISOBUTYRATE	5	35038178	rs13177884	C	T	0.00982356	0.047842881	0.837314619	996	33283231	0.3568
3-AMINOISOBUTYRATE	5	35038178	rs13177884	C	T	-0.6481	0.0575	1.66E-29	1627	31959995	0.36
3-AMINOISOBUTYRATE	5	35045533	rs13177986		C	-0.989059763	0.030922739	9.55E-59	3258	26352407
3-AMINOISOBUTYRATE	5	35045533	rs13177986	A	C	-0.412667581	0.201078944	0.043052005	211	21931564
3-AMINOISOBUTYRATE	5	35045533	rs13177986	C	A	0.6389	0.0573	8.00E-29	1627	31959995	0.64
3-AMINOISOBUTYRATE	5	35008262	rs13178208		T	-0.964761772	0.03016254	3.17E-58	3243	26352407
3-AMINOISOBUTYRATE	5	35008262	rs13178208	C	T	-0.6713	0.0571	6.42E-32	1627	31959995	0.37
3-AMINOISOBUTYRATE	5	35015682	rs13178458		T	-0.947329384	0.029971356	1.38E-56	3290	26352407
3-AMINOISOBUTYRATE	5	35015682	rs13178458	C	T	-0.6587	0.0566	2.56E-31	1627	31959995	0.38
3-AMINOISOBUTYRATE	5	34891639	rs13183939		T	-0.647196378	0.03067975	5.15E-24	3229	26352407
3-AMINOISOBUTYRATE	5	34891639	rs13183939	T	A	0.5117	0.0577	6.96E-19	1627	31959995	0.59
3-AMINOISOBUTYRATE	5	35046744	rs13184057		T	-0.949515464	0.03097359	1.61E-53	3305	26352407
3-AMINOISOBUTYRATE	5	35046744	rs13184057	G	T	-0.325872174	0.203735269	0.114229345	211	21931564
3-AMINOISOBUTYRATE	5	35046744	rs13184057	G	T	-0.6198	0.0587	4.29E-26	1627	31959995	0.35
3-AMINOISOBUTYRATE	5	35034419	rs13185264		A	-0.962589741	0.030565852	1.61E-56	3298	26352407
3-AMINOISOBUTYRATE	5	35034419	rs13185264	A	C	0.37952306	0.191404019	0.050379572	211	21931564
3-AMINOISOBUTYRATE	5	35034419	rs13185264	C	A	-0.6777	0.0578	9.51E-32	1627	31959995	0.35
3-AMINOISOBUTYRATE	5	35034704	rs13185749		T	-0.962589741	0.030565852	1.61E-56	3298	26352407
3-AMINOISOBUTYRATE	5	35034704	rs13185749	C	T	-0.6777	0.0578	9.51E-32	1627	31959995	0.35
3-AMINOISOBUTYRATE	5	35006151	rs1428281		C	2.043325172	0.033139695	5.71E-91	3300	26352407
3-AMINOISOBUTYRATE	5	35006151	rs1428281	C	T	-0.71992491	0.220878732	0.001532721	211	21931564
3-AMINOISOBUTYRATE	5	35006151	rs1428281	C	T	-0.9034	0.0629	8.12E-47	1627	31959995	0.75
3-AMINOISOBUTYRATE	5	34989000	rs149151		G	1.361784391	0.033624944	1.12E-47	3295	26352407
3-AMINOISOBUTYRATE	5	34989000	rs149151	A	G	0.492702755	0.249662159	0.052267056	211	21931564
3-AMINOISOBUTYRATE	5	34989000	rs149151	G	A	-0.676	0.066	1.34E-24	1627	31959995	0.77
3-AMINOISOBUTYRATE	5	34961357	rs153008		C	0.993165576	0.039150434	1.07E-21	3211	26352407
3-AMINOISOBUTYRATE	5	34961357	rs153008	C	G	-0.569923675	0.235188087	0.01711613	211	21931564
3-AMINOISOBUTYRATE	5	34961357	rs153008	G	C	0.5247	0.0756	3.88E-12	1627	31959995	0.17
3-AMINOISOBUTYRATE	5	34977542	rs153009		A	1.359627958	0.033671244	1.88E-47	3300	26352407
3-AMINOISOBUTYRATE	5	34977542	rs153009	A	G	-0.492702755	0.249662159	0.052267056	211	21931564
3-AMINOISOBUTYRATE	5	34977542	rs153009	G	A	0.6775	0.066	1.04E-24	1627	31959995	0.23
3-AMINOISOBUTYRATE	5	34890728	rs153012		A	0.654198723	0.036749742	2.06E-12	3300	26352407
3-AMINOISOBUTYRATE	5	34890728	rs153012	A	G	-0.605487272	0.249138516	0.017034117	211	21931564
3-AMINOISOBUTYRATE	5	34890728	rs153012	G	A	0.3911	0.0716	4.65E-08	1627	31959995	0.2
3-AMINOISOBUTYRATE	5	34885215	rs153013		T	0.770680648	0.031640902	3.51E-21	3240	26352407
3-AMINOISOBUTYRATE	5	34885215	rs153013	C	T	0.725388257	0.196128212	0.000385952	211	21931564
3-AMINOISOBUTYRATE	5	34885215	rs153013	C	T	0.5314	0.0593	3.40E-19	1627	31959995	0.35
3-AMINOISOBUTYRATE	5	34891108	rs153017		G	0.830959991	0.033232991	6.42E-22	3268	26352407
3-AMINOISOBUTYRATE	5	34891108	rs153017	A	G	0.573333355	0.253126996	0.027262272	211	21931564
3-AMINOISOBUTYRATE	5	34891108	rs153017	G	A	-0.5091	0.0639	1.55E-15	1627	31959995	0.73
3-AMINOISOBUTYRATE	12	372382	rs1548904		A	-0.412214604	0.031541872	1.52E-09	3289	26352407
3-AMINOISOBUTYRATE	12	372382	rs1548904	C	A	-0.3771	0.0584	1.04E-10	1627	31959995	0.42
3-AMINOISOBUTYRATE	5	34977408	rs163585		T	1.296457902	0.030589956	1.32E-52	3300	26352407
3-AMINOISOBUTYRATE	5	34977408	rs163585	C	T	0.632190682	0.188553903	0.00120948	211	21931564
3-AMINOISOBUTYRATE	5	34977408	rs163585	C	T	0.6972	0.058	2.74E-33	1627	31959995	0.36
3-AMINOISOBUTYRATE	5	34978170	rs163588		A	1.333828077	0.030802951	2.35E-54	3300	26352407
3-AMINOISOBUTYRATE	5	34978170	rs163588	A	G	-0.65247966	0.186356534	0.000755629	211	21931564
3-AMINOISOBUTYRATE	5	34978170	rs163588	G	A	-0.010961014	0.047925816	0.819095927	996	33283231	0.3443
3-AMINOISOBUTYRATE	5	34978170	rs163588	G	A	0.6923	0.058	7.51E-33	1627	31959995	0.35
3-AMINOISOBUTYRATE	5	34978995	rs163590		T	-0.807783638	0.02979639	2.01E-40	3280	26352407
3-AMINOISOBUTYRATE	5	34978995	rs163590	C	T	-0.6314	0.0566	6.15E-29	1627	31959995	0.46
3-AMINOISOBUTYRATE	5	34979803	rs163591		T	-0.807783638	0.02979639	2.01E-40	3280	26352407
3-AMINOISOBUTYRATE	5	34979803	rs163591	G	T	-0.6315	0.0566	6.07E-29	1627	31959995	0.46
3-AMINOISOBUTYRATE	5	34980516	rs163592		G	-0.807783638	0.02979639	2.01E-40	3280	26352407
3-AMINOISOBUTYRATE	5	34980516	rs163592	A	G	-0.450451475	0.197956594	0.025824742	211	21931564
3-AMINOISOBUTYRATE	5	34980516	rs163592	G	A	0.6317	0.0566	6.02E-29	1627	31959995	0.54
3-AMINOISOBUTYRATE	5	34986704	rs163594		C	1.356395171	0.033580606	1.71E-47	3300	26352407
3-AMINOISOBUTYRATE	5	34986704	rs163594	A	C	0.480400503	0.248761134	0.057397385	211	21931564
3-AMINOISOBUTYRATE	5	34986704	rs163594	C	A	-0.6761	0.066	1.35E-24	1627	31959995	0.77
3-AMINOISOBUTYRATE	5	34990495	rs163595		A	-0.808362474	0.029732852	1.23E-40	3291	26352407
3-AMINOISOBUTYRATE	5	34990495	rs163595	T	A	-0.6287	0.0567	1.38E-28	1627	31959995	0.46
3-AMINOISOBUTYRATE	5	34990818	rs163596		T	0.903689845	0.040178413	8.77E-18	3203	26352407
3-AMINOISOBUTYRATE	5	34990818	rs163596	C	T	0.4728	0.0772	8.94E-10	1627	31959995	0.16
3-AMINOISOBUTYRATE	5	34991062	rs163597		C	1.353164615	0.033627158	3.34E-47	3287	26352407
3-AMINOISOBUTYRATE	5	34991062	rs163597	C	A	-0.676	0.066	1.34E-24	1627	31959995	0.77
3-AMINOISOBUTYRATE	5	34991923	rs163598		G	1.407299638	0.034338529	3.12E-48	3229	26352407
3-AMINOISOBUTYRATE	5	34991923	rs163598	G	A	-0.6797	0.066	7.32E-25	1627	31959995	0.77
3-AMINOISOBUTYRATE	5	34991946	rs163599		G	1.351012151	0.033627715	4.48E-47	3287	26352407
3-AMINOISOBUTYRATE	5	34991946	rs163599	A	G	0.079700447	0.307952635	0.797656513	211	21931564
3-AMINOISOBUTYRATE	5	34991946	rs163599	G	A	-0.676	0.066	1.34E-24	1627	31959995	0.77
3-AMINOISOBUTYRATE	5	34992556	rs163600		G	-0.814143515	0.029693076	2.34E-41	3300	26352407
3-AMINOISOBUTYRATE	5	34992556	rs163600	G	A	0.6271	0.0567	1.83E-28	1627	31959995	0.54
3-AMINOISOBUTYRATE	5	35002766	rs163837		T	2.114206833	0.033095502	1.46E-95	3169	26352407
3-AMINOISOBUTYRATE	5	35002766	rs163837	C	T	0.9197	0.0628	1.30E-48	1627	31959995	0.25
3-AMINOISOBUTYRATE	5	35000525	rs163838		A	1.192369937	0.046241072	2.29E-21	2777	26352407
3-AMINOISOBUTYRATE	5	35000525	rs163838	G	A	0.4943	0.0816	1.38E-09	1627	31959995	0.15
3-AMINOISOBUTYRATE	5	35014462	rs163840		A	2.150628073	0.036763349	9.42E-81	3185	26352407
3-AMINOISOBUTYRATE	5	35014462	rs163840	G	A	0.9563	0.0684	2.20E-44	1627	31959995	0.19
3-AMINOISOBUTYRATE	5	35007085	rs163841		G	1.320981504	0.029273233	7.32E-59	3300	26352407
3-AMINOISOBUTYRATE	5	35007085	rs163841	A	G	0.484079468	0.199069414	0.01717035	211	21931564
3-AMINOISOBUTYRATE	5	35007085	rs163841	G	A	-0.6109	0.055	1.13E-28	1627	31959995	0.51
3-AMINOISOBUTYRATE	5	35006569	rs163843		C	2.08798424	0.0332664	3.64E-93	3290	26352407
3-AMINOISOBUTYRATE	5	35006569	rs163843	C	A	-0.9023	0.063	1.73E-46	1627	31959995	0.75
3-AMINOISOBUTYRATE	5	35015485	rs163904		T	2.151888321	0.036500821	5.02E-82	3291	26352407
3-AMINOISOBUTYRATE	5	35015485	rs163904	T	A	-0.9548	0.0684	2.83E-44	1627	31959995	0.81
3-AMINOISOBUTYRATE	5	35001317	rs163908		T	1.648459168	0.029675213	1.11E-80	3137	26352407
3-AMINOISOBUTYRATE	5	35001317	rs163908	A	T	0.517216356	0.192591176	0.008843163	211	21931564
3-AMINOISOBUTYRATE	5	35001317	rs163908	T	A	-0.6717	0.0559	2.64E-33	1627	31959995	0.58
3-AMINOISOBUTYRATE	5	35001208	rs163910		A	1.650748643	0.0297243	1.24E-80	3127	26352407
3-AMINOISOBUTYRATE	5	35001208	rs163910	G	A	0.6745	0.0558	1.31E-33	1627	31959995	0.42
3-AMINOISOBUTYRATE	5	34998778	rs16899972		C	-0.902625297	0.03017345	3.87E-50	3098	26352407
3-AMINOISOBUTYRATE	5	34998778	rs16899972	A	C	-0.462436448	0.195199398	0.02031078	211	21931564
3-AMINOISOBUTYRATE	5	34998778	rs16899972	A	C	-0.057163929	0.044440024	0.198332682	996	33283231	0.4739
3-AMINOISOBUTYRATE	5	34998778	rs16899972	C	A	0.6707	0.0561	6.46E-33	1627	31959995	0.53
3-AMINOISOBUTYRATE	5	34998877	rs16899974		A	1.757212418	0.035717991	5.97E-63	3001	26352407
3-AMINOISOBUTYRATE	5	34998877	rs16899974	A	C	-0.641449104	0.251438817	0.012143687	211	21931564
3-AMINOISOBUTYRATE	5	34998877	rs16899974	C	A	0.8176	0.0662	5.25E-35	1627	31959995	0.23
3-AMINOISOBUTYRATE	5	34999057	rs16899975		C	1.785358485	0.035889888	7.04E-64	2954	26352407
3-AMINOISOBUTYRATE	5	34999057	rs16899975	G	C	0.8189	0.0664	5.50E-35	1627	31959995	0.23
3-AMINOISOBUTYRATE	5	35037006	rs171081		T	1.57124104	0.032185962	2.28E-64	2993	26352407
3-AMINOISOBUTYRATE	5	35037006	rs171081	C	T	0.6229	0.0578	4.51E-27	1627	31959995	0.37
3-AMINOISOBUTYRATE	5	34975095	rs171655		G	1.354241219	0.033857675	1.17E-46	3268	26352407
3-AMINOISOBUTYRATE	5	34975095	rs171655	G	C	-0.6816	0.0661	6.20E-25	1627	31959995	0.77
3-AMINOISOBUTYRATE	5	35060501	rs173627		T	0.546550763	0.045345758	1.32E-06	3283	26352407
3-AMINOISOBUTYRATE	5	35060501	rs173627	C	T	0.667264558	0.268755476	0.014442834	211	21931564
3-AMINOISOBUTYRATE	5	35060501	rs173627	C	T	0.3065	0.0846	0.0002912	1627	31959995	0.14
3-AMINOISOBUTYRATE	5	34830788	rs17523026		T	-0.532146353	0.045694591	3.84E-08	3116	26352407
3-AMINOISOBUTYRATE	5	34830788	rs17523026	C	T	-0.2652	0.0839	0.001568	1627	31959995	0.14
3-AMINOISOBUTYRATE	5	34840488	rs17523495		T	-0.522558588	0.044910679	4.14E-08	3195	26352407
3-AMINOISOBUTYRATE	5	34840488	rs17523495	C	T	-0.304579026	0.267790836	0.260025983	211	21931564
3-AMINOISOBUTYRATE	5	34840488	rs17523495	C	T	-0.2724	0.0842	0.001222	1627	31959995	0.14
3-AMINOISOBUTYRATE	12	364453	rs17800720		G	-0.431779131	0.031177556	1.34E-10	3290	26352407
3-AMINOISOBUTYRATE	12	364453	rs17800720	G	A	0.3843	0.0579	3.31E-11	1627	31959995	0.56
3-AMINOISOBUTYRATE	5	34920596	rs185186		A	0.731292378	0.033265478	9.49E-18	3298	26352407
3-AMINOISOBUTYRATE	5	34920596	rs185186	G	A	-0.024576616	0.050703955	0.627883435	996	33283231	0.2785
3-AMINOISOBUTYRATE	5	34920596	rs185186	G	A	0.4746	0.0649	2.64E-13	1627	31959995	0.26
3-AMINOISOBUTYRATE	12	493900	rs1860360		C	-0.326145952	0.03510434	2.23E-05	3311	26352407
3-AMINOISOBUTYRATE	12	493900	rs1860360	C	T	0.2754	0.0676	4.67E-05	1627	31959995	0.75
3-AMINOISOBUTYRATE	5	35012425	rs186937		C	-0.954971861	0.02952825	3.02E-59	3312	26352407
3-AMINOISOBUTYRATE	5	35012425	rs186937	C	T	0.539513129	0.191546945	0.005977413	211	21931564
3-AMINOISOBUTYRATE	5	35012425	rs186937	C	T	0.6596	0.0558	3.35E-32	1627	31959995	0.59
3-AMINOISOBUTYRATE	5	34988020	rs192235		C	1.361784391	0.033602147	9.56E-48	3297	26352407
3-AMINOISOBUTYRATE	5	34988020	rs192235	C	T	-0.6761	0.066	1.34E-24	1627	31959995	0.77
3-AMINOISOBUTYRATE	5	34884588	rs192237		T	0.67982443	0.033698545	2.16E-15	3247	26352407
3-AMINOISOBUTYRATE	5	34884588	rs192237	T	A	-0.4763	0.0646	1.74E-13	1627	31959995	0.74
3-AMINOISOBUTYRATE	12	374302	rs1972582		G	-0.403088509	0.031434381	3.20E-09	3300	26352407
3-AMINOISOBUTYRATE	12	374302	rs1972582	G	A	0.37	0.0583	2.25E-10	1627	31959995	0.58
3-AMINOISOBUTYRATE	5	35013747	rs1973391		T	-0.941855369	0.029969794	7.29E-56	3293	26352407
3-AMINOISOBUTYRATE	5	35013747	rs1973391	C	T	-0.463006199	0.191408478	0.017438094	211	21931564
3-AMINOISOBUTYRATE	5	35013747	rs1973391	C	T	-0.6591	0.0566	2.23E-31	1627	31959995	0.38
3-AMINOISOBUTYRATE	5	35046130	rs2003147		C	-0.726612193	0.033281373	3.22E-26	2889	26352407
3-AMINOISOBUTYRATE	5	35046130	rs2003147	C	A	0.4567	0.0584	5.26E-15	1627	31959995	0.61
3-AMINOISOBUTYRATE	5	34908365	rs2069481		A	-0.56833206	0.030884646	2.99E-18	3171	26352407
3-AMINOISOBUTYRATE	5	34908365	rs2069481	G	A	-0.4801	0.058	1.31E-16	1627	31959995	0.41
3-AMINOISOBUTYRATE	12	345175	rs2080402		T	-0.488773796	0.032435608	1.80E-12	3016	26352407
3-AMINOISOBUTYRATE	12	345175	rs2080402	C	T	-0.4393	0.0581	3.80E-14	1627	31959995	0.44
3-AMINOISOBUTYRATE	12	345369	rs2080403		C	-0.475631012	0.031875121	3.27E-12	3046	26352407
3-AMINOISOBUTYRATE	12	345369	rs2080403	G	C	-0.4225	0.0579	3.07E-13	1627	31959995	0.47
3-AMINOISOBUTYRATE	5	35006192	rs2195352		A	-0.953881587	0.030087704	5.34E-57	3253	26352407
3-AMINOISOBUTYRATE	5	35006192	rs2195352	A	G	0.546677107	0.187047248	0.004359366	211	21931564
3-AMINOISOBUTYRATE	5	35006192	rs2195352	G	A	-0.6756	0.0569	1.67E-32	1627	31959995	0.37
3-AMINOISOBUTYRATE	5	35039437	rs2279651		A	1.51188916	0.029619162	4.84E-71	3262	26352407
3-AMINOISOBUTYRATE	5	35039437	rs2279651	A	G	-0.533124997	0.197359166	0.008223404	211	21931564
3-AMINOISOBUTYRATE	5	35039437	rs2279651	G	A	0.6575	0.055	6.95E-33	1627	31959995	0.4
3-AMINOISOBUTYRATE	12	347068	rs2289957		T	-0.478382295	0.031440757	1.19E-12	3147	26352407
3-AMINOISOBUTYRATE	12	347068	rs2289957	T	A	0.4217	0.0577	2.78E-13	1627	31959995	0.53
3-AMINOISOBUTYRATE	5	35033047	rs2291698		T	-0.962046421	0.030602129	2.36E-56	3300	26352407
3-AMINOISOBUTYRATE	5	35033047	rs2291698	C	T	-0.37952306	0.19140402	0.050379572	211	21931564
3-AMINOISOBUTYRATE	5	35033047	rs2291698	C	T	-0.6777	0.0578	9.48E-32	1627	31959995	0.35
3-AMINOISOBUTYRATE	5	35033225	rs2291699		A	1.074401332	0.029574151	2.08E-41	3300	26352407
3-AMINOISOBUTYRATE	5	35033225	rs2291699	A	G	-0.394813663	0.19503156	0.04613578	211	21931564
3-AMINOISOBUTYRATE	5	35033225	rs2291699	G	A	0.5506	0.0554	2.84E-23	1627	31959995	0.47
3-AMINOISOBUTYRATE	5	35033526	rs2291701		T	-0.962046421	0.030583157	2.17E-56	3300	26352407
3-AMINOISOBUTYRATE	5	35033526	rs2291701	C	T	-0.306092707	0.195399345	0.121500632	211	21931564
3-AMINOISOBUTYRATE	5	35033526	rs2291701	C	T	-0.6777	0.0578	9.48E-32	1627	31959995	0.35
3-AMINOISOBUTYRATE	5	35033706	rs2291702		C	1.074401332	0.029552533	1.90E-41	3294	26352407
3-AMINOISOBUTYRATE	5	35033706	rs2291702	C	T	-0.361050362	0.193776166	0.065769701	211	21931564
3-AMINOISOBUTYRATE	5	35033706	rs2291702	C	T	-0.5506	0.0554	2.84E-23	1627	31959995	0.53
3-AMINOISOBUTYRATE	12	449769	rs2300131		G	-0.302878637	0.0345767	6.78E-05	3091	26352407
3-AMINOISOBUTYRATE	12	449769	rs2300131	G	A	0.2877	0.0637	6.28E-06	1627	31959995	0.68
3-AMINOISOBUTYRATE	5	35032769	rs237252		G	-0.963132937	0.03054859	1.11E-56	3299	26352407
3-AMINOISOBUTYRATE	5	35032769	rs237252	A	G	-0.37952306	0.19140402	0.050379572	211	21931564
3-AMINOISOBUTYRATE	5	35032769	rs237252	G	A	0.6795	0.0575	3.36E-32	1627	31959995	0.65
3-AMINOISOBUTYRATE	5	34967114	rs2397416		A	1.387739193	0.033197383	2.70E-50	3286	26352407
3-AMINOISOBUTYRATE	5	34967114	rs2397416	G	A	0.6904	0.0645	1.00E-26	1627	31959995	0.25
3-AMINOISOBUTYRATE	5	35060513	rs249521		G	0.547174338	0.045365659	1.30E-06	3282	26352407
3-AMINOISOBUTYRATE	5	35060513	rs249521	A	G	0.667264558	0.268755476	0.014442834	211	21931564
3-AMINOISOBUTYRATE	5	35060513	rs249521	G	A	-0.3062	0.0846	0.0002928	1627	31959995	0.86
3-AMINOISOBUTYRATE	5	35060319	rs249522		T	0.50746745	0.045026529	5.44E-06	3300	26352407
3-AMINOISOBUTYRATE	5	35060319	rs249522	C	T	0.667264558	0.268755476	0.014442834	211	21931564
3-AMINOISOBUTYRATE	5	35060319	rs249522	C	T	0.3072	0.0847	0.0002866	1627	31959995	0.14
3-AMINOISOBUTYRATE	5	35060067	rs249523		G	0.584863347	0.046210428	4.35E-07	3257	26352407
3-AMINOISOBUTYRATE	5	35060067	rs249523	G	C	-0.3066	0.085	0.0003118	1627	31959995	0.86
3-AMINOISOBUTYRATE	5	35060054	rs249524		G	0.593598947	0.046307237	3.19E-07	3256	26352407
3-AMINOISOBUTYRATE	5	35060054	rs249524	C	G	0.667264558	0.268755476	0.014442834	211	21931564
3-AMINOISOBUTYRATE	5	35060054	rs249524	G	C	-0.3083	0.085	0.0002883	1627	31959995	0.86
3-AMINOISOBUTYRATE	5	34900350	rs251637		C	-0.50743474	0.030793923	1.08E-14	3183	26352407
3-AMINOISOBUTYRATE	5	34900350	rs251637	A	C	-0.613906982	0.212260926	0.004899243	211	21931564
3-AMINOISOBUTYRATE	5	34900350	rs251637	C	A	0.4683	0.0579	6.20E-16	1627	31959995	0.56
3-AMINOISOBUTYRATE	5	34898304	rs251638		C	0.718433438	0.033459316	4.61E-17	3268	26352407
3-AMINOISOBUTYRATE	5	34898304	rs251638	C	T	-0.677947811	0.239921263	0.006365099	211	21931564
3-AMINOISOBUTYRATE	5	34898304	rs251638	C	T	-0.4753	0.0646	1.87E-13	1627	31959995	0.74
3-AMINOISOBUTYRATE	5	34942537	rs251640		T	1.386654876	0.033110007	1.83E-50	3298	26352407
3-AMINOISOBUTYRATE	5	34942537	rs251640	C	T	0.639029886	0.228315596	0.006698166	211	21931564
3-AMINOISOBUTYRATE	5	34942537	rs251640	C	T	0.6843	0.0645	2.48E-26	1627	31959995	0.25
3-AMINOISOBUTYRATE	5	34943496	rs251641		T	1.38015422	0.033087719	3.75E-50	3299	26352407
3-AMINOISOBUTYRATE	5	34943496	rs251641	C	T	0.6843	0.0645	2.51E-26	1627	31959995	0.25
3-AMINOISOBUTYRATE	5	34974835	rs251642		G	1.354241219	0.033857675	1.17E-46	3268	26352407
3-AMINOISOBUTYRATE	5	34974835	rs251642	G	A	-0.682	0.0661	5.80E-25	1627	31959995	0.77
3-AMINOISOBUTYRATE	5	34884128	rs251647		C	0.903689845	0.031443975	8.08E-28	3229	26352407
3-AMINOISOBUTYRATE	5	34884128	rs251647	C	T	-0.5662	0.0587	5.48E-22	1627	31959995	0.64
3-AMINOISOBUTYRATE	5	35024836	rs2642675		C	2.044560709	0.037915486	1.45E-70	2956	26352407
3-AMINOISOBUTYRATE	5	35024836	rs2642675	G	C	0.9506	0.0684	6.02E-44	1627	31959995	0.19
3-AMINOISOBUTYRATE	5	34928716	rs27161		A	1.38557081	0.033663984	6.99E-49	3240	26352407
3-AMINOISOBUTYRATE	5	34928716	rs27161	C	A	0.6728	0.066	2.15E-24	1627	31959995	0.24
3-AMINOISOBUTYRATE	5	34928514	rs27162		C	1.147893894	0.032988947	1.44E-37	3235	26352407
3-AMINOISOBUTYRATE	5	34928514	rs27162	A	C	0.663684478	0.224868424	0.004391077	211	21931564
3-AMINOISOBUTYRATE	5	34928514	rs27162	C	A	-0.6033	0.0631	1.20E-21	1627	31959995	0.73
3-AMINOISOBUTYRATE	5	34927511	rs27164		T	0.940825484	0.034493271	4.37E-25	3226	26352407
3-AMINOISOBUTYRATE	5	34927511	rs27164	C	T	0.5386	0.0681	2.53E-15	1627	31959995	0.23
3-AMINOISOBUTYRATE	5	34929368	rs27555		G	1.158197898	0.033373431	2.67E-37	3085	26352407
3-AMINOISOBUTYRATE	5	34929368	rs27555	G	T	-0.6233	0.0619	7.49E-24	1627	31959995	0.71
3-AMINOISOBUTYRATE	5	35044298	rs28305		C	5.935497447	0.041510112	2.06E-235	3300	26352407
3-AMINOISOBUTYRATE	5	35044298	rs28305	C	G	-1.822626081	0.265350627	6.07E-10	211	21931564
3-AMINOISOBUTYRATE	5	35044298	rs28305	G	C	1.8736	0.0834	8.12E-112	1627	31959995	0.1
3-AMINOISOBUTYRATE	12	432666	rs3213751		C	-0.336337681	0.034929595	1.07E-05	3285	26352407
3-AMINOISOBUTYRATE	12	432666	rs3213751	G	C	-0.2726	0.0676	5.57E-05	1627	31959995	0.25
3-AMINOISOBUTYRATE	5	34806670	rs336465		A	-0.62182574	0.042563238	2.79E-12	2333	26352407
3-AMINOISOBUTYRATE	5	34806670	rs336465	G	A	-0.003285413	0.05204663	0.949667434	996	33283231	0.2558
3-AMINOISOBUTYRATE	5	34806670	rs336465	G	A	-0.2409	0.066	0.000263	1627	31959995	0.27
3-AMINOISOBUTYRATE	5	34839428	rs336485		A	-0.524105149	0.045121344	4.34E-08	3115	26352407
3-AMINOISOBUTYRATE	5	34839428	rs336485	A	G	0.306939123	0.284343803	0.285084743	211	21931564
3-AMINOISOBUTYRATE	5	34839428	rs336485	G	A	-0.2519	0.0822	0.002166	1627	31959995	0.14
3-AMINOISOBUTYRATE	5	34892042	rs340991		A	0.857436195	0.033152789	3.55E-23	3261	26352407
3-AMINOISOBUTYRATE	5	34892042	rs340991	A	G	-0.677947811	0.239921263	0.006365099	211	21931564
3-AMINOISOBUTYRATE	5	34892042	rs340991	G	A	0.5132	0.064	1.05E-15	1627	31959995	0.27
3-AMINOISOBUTYRATE	5	35027171	rs34248297		G	-0.809519748	0.071318562	1.75E-08	3223	26352407
3-AMINOISOBUTYRATE	5	35027171	rs34248297	G	C	0.4819	0.1246	0.0001093	1627	31959995	0.94
3-AMINOISOBUTYRATE	5	34940757	rs34349127		C	1.315639232	0.055308213	5.08E-18	3232	26352407
3-AMINOISOBUTYRATE	5	34940757	rs34349127	C	T	-0.7599	0.1059	7.09E-13	1627	31959995	0.92
3-AMINOISOBUTYRATE	5	35036398	rs344152		G	-0.970724551	0.031658502	7.53E-54	3097	26352407
3-AMINOISOBUTYRATE	5	35036398	rs344152	A	G	-0.37952306	0.19140402	0.050379572	211	21931564
3-AMINOISOBUTYRATE	5	35036398	rs344152	G	A	0.6779	0.0577	6.55E-32	1627	31959995	0.65
3-AMINOISOBUTYRATE	5	35035579	rs344156		A	-0.964218952	0.03053303	7.52E-57	3297	26352407
3-AMINOISOBUTYRATE	5	35035579	rs344156	A	G	0.37952306	0.191404019	0.050379572	211	21931564
3-AMINOISOBUTYRATE	5	35035579	rs344156	G	A	-0.6795	0.0575	3.37E-32	1627	31959995	0.35
3-AMINOISOBUTYRATE	5	35034094	rs344158		C	-0.966931803	0.030522513	2.95E-57	3295	26352407
3-AMINOISOBUTYRATE	5	35034094	rs344158	A	C	-0.37952306	0.19140402	0.050379572	211	21931564
3-AMINOISOBUTYRATE	5	35034094	rs344158	C	A	0.6794	0.0575	3.38E-32	1627	31959995	0.65
3-AMINOISOBUTYRATE	5	35025770	rs344515		G	-0.937467072	0.029730121	3.78E-56	3300	26352407
3-AMINOISOBUTYRATE	5	35025770	rs344515	A	G	-0.477120674	0.190272321	0.014058144	211	21931564
3-AMINOISOBUTYRATE	5	35025770	rs344515	G	A	0.6695	0.0558	3.61E-33	1627	31959995	0.59
3-AMINOISOBUTYRATE	5	35009593	rs34623800		T	-0.957695352	0.030064263	1.66E-57	3149	26352407
3-AMINOISOBUTYRATE	5	35009593	rs34623800	C	T	-0.6431	0.056	1.56E-30	1627	31959995	0.42
3-AMINOISOBUTYRATE	5	34904206	rs35134290		T	0.813497655	0.058016343	5.49E-08	3277	26352407
3-AMINOISOBUTYRATE	5	34904206	rs35134290	G	T	0.6255	0.1143	4.44E-08	1627	31959995	0.07
3-AMINOISOBUTYRATE	5	34930387	rs35176895		C	-0.822214641	0.030322108	1.27E-40	3185	26352407
3-AMINOISOBUTYRATE	5	34930387	rs35176895	C	T	0.6454	0.0569	8.42E-30	1627	31959995	0.56
3-AMINOISOBUTYRATE	5	34948704	rs35223036		T	-0.953336261	0.061436641	2.88E-15	2699	26352407
3-AMINOISOBUTYRATE	5	34948704	rs35223036	G	T	-0.6271	0.0958	5.77E-11	1627	31959995	0.11
3-AMINOISOBUTYRATE	5	35034831	rs35314502		G	-0.962589741	0.030565852	1.61E-56	3298	26352407
3-AMINOISOBUTYRATE	5	35034831	rs35314502	G	C	0.6777	0.0578	9.51E-32	1627	31959995	0.65
3-AMINOISOBUTYRATE	5	35036342	rs35550809		A	-0.722425665	0.053980064	6.70E-11	2693	26352407
3-AMINOISOBUTYRATE	5	35036342	rs35550809	G	A	-0.6287	0.081	8.37E-15	1627	31959995	0.15
3-AMINOISOBUTYRATE	5	34967123	rs35566392		T	1.387739193	0.033197383	2.70E-50	3286	26352407
3-AMINOISOBUTYRATE	5	34967123	rs35566392	C	T	0.6908	0.0645	9.42E-27	1627	31959995	0.25
3-AMINOISOBUTYRATE	5	34848799	rs36071744		G	0.338654645	0.033731332	3.38E-05	3245	26352407
3-AMINOISOBUTYRATE	5	34848799	rs36071744	G	C	-0.3207	0.0635	4.50E-07	1627	31959995	0.7
3-AMINOISOBUTYRATE	5	34854491	rs368823		G	-0.576499026	0.040191349	9.28E-12	3280	26352407
3-AMINOISOBUTYRATE	5	34854491	rs368823	A	G	-0.355784717	0.235920323	0.136078887	211	21931564
3-AMINOISOBUTYRATE	5	34854491	rs368823	G	A	0.4391	0.0765	9.34E-09	1627	31959995	0.83
3-AMINOISOBUTYRATE	5	35037115	rs37369		T	7.388090569	0.045509788	2.37E-252	3311	26352407
3-AMINOISOBUTYRATE	5	35037115	rs37369	C	T	2.216053849	0.301864331	5.86E-11	211	21931564
3-AMINOISOBUTYRATE	5	35037115	rs37369	C	T	-0.015447771	0.089284884	0.862638344	996	33283231	0.09663
3-AMINOISOBUTYRATE	5	35037115	rs37369	C	T	2.1135	0.0912	6.31E-119	1627	31959995	0.08
3-AMINOISOBUTYRATE	5	35039486	rs37370		C	6.201432473	0.042160097	1.20E-239	3263	26352407
3-AMINOISOBUTYRATE	5	35039486	rs37370	C	T	-1.822626081	0.265350627	6.07E-10	211	21931564
3-AMINOISOBUTYRATE	5	35039486	rs37370	C	T	-1.9018	0.0836	1.33E-114	1627	31959995	0.9
3-AMINOISOBUTYRATE	5	35040230	rs37371		A	6.083752524	0.042094519	3.72E-235	3226	26352407
3-AMINOISOBUTYRATE	5	35040230	rs37371	G	A	1.9019	0.0836	1.36E-114	1627	31959995	0.1
3-AMINOISOBUTYRATE	5	35044716	rs37376		G	6.129343158	0.041914075	1.86E-239	3295	26352407
3-AMINOISOBUTYRATE	5	35044716	rs37376	G	C	-1.8976	0.0838	1.20E-113	1627	31959995	0.9
3-AMINOISOBUTYRATE	5	35045494	rs37377		G	6.120642223	0.041993836	2.75E-238	3290	26352407
3-AMINOISOBUTYRATE	5	35045494	rs37377	G	T	-1.8768	0.0838	3.74E-111	1627	31959995	0.9
3-AMINOISOBUTYRATE	5	35045826	rs37379		A	6.120642223	0.041993836	2.75E-238	3290	26352407
3-AMINOISOBUTYRATE	5	35045826	rs37379	A	G	-1.822626081	0.265350627	6.07E-10	211	21931564
3-AMINOISOBUTYRATE	5	35045826	rs37379	G	A	1.882	0.0839	1.60E-111	1627	31959995	0.1
3-AMINOISOBUTYRATE	5	34933504	rs37428		A	1.147893894	0.032938195	1.01E-37	3243	26352407
3-AMINOISOBUTYRATE	5	34933504	rs37428	G	A	0.6144	0.0619	3.13E-23	1627	31959995	0.28
3-AMINOISOBUTYRATE	5	34931886	rs37429		G	1.156135199	0.032939914	3.91E-38	3240	26352407
3-AMINOISOBUTYRATE	5	34931886	rs37429	G	T	-0.6141	0.0619	3.45E-23	1627	31959995	0.72
3-AMINOISOBUTYRATE	5	34923435	rs37431		C	0.937881895	0.034430733	5.22E-25	3240	26352407
3-AMINOISOBUTYRATE	5	34923435	rs37431	C	A	-0.5348	0.068	3.88E-15	1627	31959995	0.77
3-AMINOISOBUTYRATE	5	34920257	rs37433		C	0.730079285	0.033257827	1.05E-17	3299	26352407
3-AMINOISOBUTYRATE	5	34920257	rs37433	C	T	-0.677947811	0.239921263	0.006365099	211	21931564
3-AMINOISOBUTYRATE	5	34920257	rs37433	C	T	-0.4749	0.0649	2.56E-13	1627	31959995	0.74
3-AMINOISOBUTYRATE	5	34918415	rs37434		G	0.729239664	0.033257868	1.12E-17	3300	26352407
3-AMINOISOBUTYRATE	5	34918415	rs37434	A	G	0.677947811	0.239921263	0.006365099	211	21931564
3-AMINOISOBUTYRATE	5	34918415	rs37434	G	A	-0.4755	0.0649	2.38E-13	1627	31959995	0.74
3-AMINOISOBUTYRATE	5	34912819	rs37436		T	0.888150735	0.034573319	9.85E-23	3268	26352407
3-AMINOISOBUTYRATE	5	34912819	rs37436	C	T	0.734472155	0.243680729	0.003708942	211	21931564
3-AMINOISOBUTYRATE	5	34912819	rs37436	C	T	0.5315	0.0679	4.79E-15	1627	31959995	0.23
3-AMINOISOBUTYRATE	5	34948532	rs37440		T	-0.774568666	0.029876623	9.70E-37	3280	26352407
3-AMINOISOBUTYRATE	5	34948532	rs37440	C	T	-0.468369233	0.200587142	0.022324409	211	21931564
3-AMINOISOBUTYRATE	5	34948532	rs37440	C	T	-0.6165	0.0568	1.79E-27	1627	31959995	0.45
3-AMINOISOBUTYRATE	5	34945944	rs37442		T	1.37907165	0.033087633	4.20E-50	3300	26352407
3-AMINOISOBUTYRATE	5	34945944	rs37442	T	A	-0.6844	0.0645	2.46E-26	1627	31959995	0.75
3-AMINOISOBUTYRATE	5	34924502	rs3776603		G	-0.58079434	0.031161978	9.46E-19	3155	26352407
3-AMINOISOBUTYRATE	5	34924502	rs3776603	A	G	-0.54346361	0.210620608	0.011598688	211	21931564
3-AMINOISOBUTYRATE	5	34924502	rs3776603	G	A	0.476	0.0583	3.31E-16	1627	31959995	0.59
3-AMINOISOBUTYRATE	5	35028035	rs3816929		T	-0.951153702	0.029656457	3.21E-58	3290	26352407
3-AMINOISOBUTYRATE	5	35028035	rs3816929	C	T	-0.6676	0.056	9.61E-33	1627	31959995	0.41
3-AMINOISOBUTYRATE	5	35028272	rs3816930		T	-0.950061669	0.02957992	2.28E-58	3310	26352407
3-AMINOISOBUTYRATE	5	35028272	rs3816930	C	T	-0.477120674	0.190272321	0.014058144	211	21931564
3-AMINOISOBUTYRATE	5	35028272	rs3816930	C	T	0.024136333	0.047381235	0.610466971	996	33283231	0.3752
3-AMINOISOBUTYRATE	5	35028272	rs3816930	C	T	-0.6677	0.056	9.44E-33	1627	31959995	0.41
3-AMINOISOBUTYRATE	5	34863220	rs3846632		T	-0.500946662	0.030125661	6.63E-15	3281	26352407
3-AMINOISOBUTYRATE	5	34863220	rs3846632	G	T	-0.515724165	0.219013788	0.020444153	211	21931564
3-AMINOISOBUTYRATE	5	34863220	rs3846632	G	T	-0.4278	0.0573	8.43E-14	1627	31959995	0.43
3-AMINOISOBUTYRATE	5	34863933	rs3846633		T	0.672919612	0.030083615	1.45E-18	3263	26352407
3-AMINOISOBUTYRATE	5	34863933	rs3846633	C	T	0.344928962	0.19635105	0.084792	211	21931564
3-AMINOISOBUTYRATE	5	34863933	rs3846633	C	T	0.047128596	0.045262836	0.297773199	996	33283231	0.4939
3-AMINOISOBUTYRATE	5	34863933	rs3846633	C	T	0.422	0.0562	6.03E-14	1627	31959995	0.46
3-AMINOISOBUTYRATE	5	34821557	rs3852183		T	-0.514166511	0.039249379	7.15E-10	3300	26352407
3-AMINOISOBUTYRATE	5	34821557	rs3852183	C	T	-0.2807	0.078	0.0003197	1627	31959995	0.17
3-AMINOISOBUTYRATE	5	34860430	rs3857367		G	-0.507369933	0.043443384	4.01E-08	3242	26352407
3-AMINOISOBUTYRATE	5	34860430	rs3857367	C	G	-0.415599041	0.288862093	0.154116008	211	21931564
3-AMINOISOBUTYRATE	5	34860430	rs3857367	G	C	0.3658	0.0832	1.09E-05	1627	31959995	0.86
3-AMINOISOBUTYRATE	5	35061731	rs387032		C	0.539520233	0.045719356	2.14E-06	3256	26352407
3-AMINOISOBUTYRATE	5	35061731	rs387032	C	T	-0.667264558	0.268755476	0.014442834	211	21931564
3-AMINOISOBUTYRATE	5	35061731	rs387032	C	T	-0.3008	0.0839	0.0003353	1627	31959995	0.86
3-AMINOISOBUTYRATE	5	35060731	rs392279		C	0.534810711	0.045617581	2.44E-06	3269	26352407
3-AMINOISOBUTYRATE	5	35060731	rs392279	C	T	-0.3049	0.0844	0.000304	1627	31959995	0.86
3-AMINOISOBUTYRATE	5	35037681	rs40199		G	6.177341812	0.042782833	1.93E-232	3217	26352407
3-AMINOISOBUTYRATE	5	35037681	rs40199	G	A	-1.9157	0.0844	5.14E-114	1627	31959995	0.9
3-AMINOISOBUTYRATE	5	35045745	rs40200		A	6.120642223	0.041993836	2.75E-238	3290	26352407
3-AMINOISOBUTYRATE	5	35045745	rs40200	A	G	-1.822626081	0.265350627	6.07E-10	211	21931564
3-AMINOISOBUTYRATE	5	35045745	rs40200	G	A	0.00051173	0.082834214	0.995070889	996	33283231	0.1028
3-AMINOISOBUTYRATE	5	35045745	rs40200	G	A	1.8742	0.0838	7.31E-111	1627	31959995	0.1
3-AMINOISOBUTYRATE	5	34938373	rs40202		G	1.149952797	0.032812618	4.40E-38	3254	26352407
3-AMINOISOBUTYRATE	5	34938373	rs40202	A	G	0.605310251	0.227217473	0.009734796	211	21931564
3-AMINOISOBUTYRATE	5	34938373	rs40202	G	A	-0.6134	0.0617	2.84E-23	1627	31959995	0.72
3-AMINOISOBUTYRATE	12	475579	rs4140962		A	-0.410472118	0.031368289	1.46E-09	3250	26352407
3-AMINOISOBUTYRATE	12	475579	rs4140962	T	A	-0.3906	0.0586	2.70E-11	1627	31959995	0.43
3-AMINOISOBUTYRATE	5	35040154	rs43160		G	5.619156989	0.043749742	4.16E-201	3091	26352407
3-AMINOISOBUTYRATE	5	35040154	rs43160	G	A	-1.9018	0.0836	1.33E-114	1627	31959995	0.9
3-AMINOISOBUTYRATE	5	34997389	rs4518366		A	1.739699949	0.035593477	1.74E-62	3046	26352407
3-AMINOISOBUTYRATE	5	34997389	rs4518366	A	G	-0.641449104	0.251438817	0.012143687	211	21931564
3-AMINOISOBUTYRATE	5	34997389	rs4518366	G	A	0.8178	0.0663	6.11E-35	1627	31959995	0.23
3-AMINOISOBUTYRATE	5	34971390	rs460053		G	1.204860652	0.030918777	7.26E-46	3300	26352407
3-AMINOISOBUTYRATE	5	34971390	rs460053	A	G	0.558502166	0.204408384	0.007670315	211	21931564
3-AMINOISOBUTYRATE	5	34971390	rs460053	G	A	-0.6456	0.0591	8.41E-28	1627	31959995	0.65
3-AMINOISOBUTYRATE	5	35003112	rs468327		A	2.69382811	0.033809205	3.61E-129	3187	26352407
3-AMINOISOBUTYRATE	5	35003112	rs468327	A	G	-0.943346125	0.243746334	0.00020064	211	21931564
3-AMINOISOBUTYRATE	5	35003112	rs468327	G	A	-0.008015049	0.055103695	0.88435249	996	33283231	0.2323
3-AMINOISOBUTYRATE	5	35003112	rs468327	G	A	1.083	0.066	1.45E-60	1627	31959995	0.21
3-AMINOISOBUTYRATE	5	34878740	rs4703482		G	-0.489295634	0.030411089	5.26E-14	3253	26352407
3-AMINOISOBUTYRATE	5	34878740	rs4703482	G	A	0.4248	0.0575	1.54E-13	1627	31959995	0.54
3-AMINOISOBUTYRATE	5	35010657	rs4703492		C	2.143072677	0.036624215	4.56E-81	3280	26352407
3-AMINOISOBUTYRATE	5	35010657	rs4703492	G	C	0.9711	0.0685	1.11E-45	1627	31959995	0.19
3-AMINOISOBUTYRATE	12	380145	rs478857		C	-0.34437011	0.038416361	4.05E-05	3276	26352407
3-AMINOISOBUTYRATE	12	380145	rs478857	C	T	0.3045	0.0706	1.61E-05	1627	31959995	0.79
3-AMINOISOBUTYRATE	12	357104	rs487252		C	-0.41843881	0.03280411	3.55E-09	3187	26352407
3-AMINOISOBUTYRATE	12	357104	rs487252	G	C	-0.3797	0.0606	3.70E-10	1627	31959995	0.35
3-AMINOISOBUTYRATE	12	351043	rs492540		A	-0.536190356	0.036156236	2.62E-12	3225	26352407
3-AMINOISOBUTYRATE	12	351043	rs492540	C	A	-0.142160457	0.053470907	0.007845428	996	33283231	0.2316
3-AMINOISOBUTYRATE	12	351043	rs492540	C	A	-0.4261	0.0684	4.57E-10	1627	31959995	0.25
3-AMINOISOBUTYRATE	12	351123	rs492750		A	-0.536190356	0.036156236	2.62E-12	3225	26352407
3-AMINOISOBUTYRATE	12	351123	rs492750	C	A	-0.4237	0.0684	5.81E-10	1627	31959995	0.25
3-AMINOISOBUTYRATE	12	351197	rs493624		A	-0.537280591	0.035894251	1.63E-12	3229	26352407
3-AMINOISOBUTYRATE	12	351197	rs493624	G	A	-0.4237	0.0681	4.82E-10	1627	31959995	0.25
3-AMINOISOBUTYRATE	12	383842	rs495316		G	-0.341351906	0.035730835	1.24E-05	3299	26352407
3-AMINOISOBUTYRATE	12	383842	rs495316	G	T	0.2989	0.0687	1.37E-05	1627	31959995	0.76
3-AMINOISOBUTYRATE	12	544095	rs4980819		G	0.294420004	0.032402197	0.0001595	2988	26352407
3-AMINOISOBUTYRATE	12	544095	rs4980819	G	A	-0.3028	0.0582	1.99E-07	1627	31959995	0.57
3-AMINOISOBUTYRATE	12	364210	rs4980869		G	-0.345603949	0.033974103	3.21E-06	3164	26352407
3-AMINOISOBUTYRATE	12	364210	rs4980869	G	A	0.3364	0.0618	5.20E-08	1627	31959995	0.68
3-AMINOISOBUTYRATE	12	436454	rs4980880		G	-0.406984015	0.044033778	1.91E-05	3300	26352407
3-AMINOISOBUTYRATE	12	436454	rs4980880	G	T	0.3605	0.0804	7.29E-06	1627	31959995	0.84
3-AMINOISOBUTYRATE	12	442354	rs4980884		C	-0.338330642	0.034973583	9.67E-06	3280	26352407
3-AMINOISOBUTYRATE	12	442354	rs4980884	C	T	0.2646	0.0676	9.13E-05	1627	31959995	0.75
3-AMINOISOBUTYRATE	12	539367	rs4980906		C	0.336463812	0.034274511	5.02E-05	2713	26352407
3-AMINOISOBUTYRATE	12	539367	rs4980906	C	T	-0.2978	0.0596	5.93E-07	1627	31959995	0.6
3-AMINOISOBUTYRATE	5	35010456	rs4991043		T	-0.948422676	0.030049659	1.89E-56	3257	26352407
3-AMINOISOBUTYRATE	5	35010456	rs4991043	C	T	-0.6594	0.0566	2.31E-31	1627	31959995	0.38
3-AMINOISOBUTYRATE	12	353932	rs505211		A	-0.518752989	0.035802248	9.28E-12	3218	26352407
3-AMINOISOBUTYRATE	12	353932	rs505211	C	A	-0.4337	0.0678	1.62E-10	1627	31959995	0.25
3-AMINOISOBUTYRATE	12	354671	rs505574		C	-0.523396414	0.035770176	5.60E-12	3240	26352407
3-AMINOISOBUTYRATE	12	354671	rs505574	C	T	0.4326	0.0678	1.79E-10	1627	31959995	0.75
3-AMINOISOBUTYRATE	12	361241	rs505631		C	-0.479495153	0.047647147	2.46E-06	3300	26352407
3-AMINOISOBUTYRATE	12	361241	rs505631	C	T	0.4341	0.0871	6.24E-07	1627	31959995	0.87
3-AMINOISOBUTYRATE	12	364083	rs512147		C	-0.367861867	0.03461134	1.05E-06	3164	26352407
3-AMINOISOBUTYRATE	12	364083	rs512147	C	T	0.3532	0.0631	2.14E-08	1627	31959995	0.7
3-AMINOISOBUTYRATE	12	351323	rs515639		T	-0.534201183	0.047259269	9.27E-08	3300	26352407
3-AMINOISOBUTYRATE	12	351323	rs515639	C	T	-0.169055241	0.065797223	0.010189331	996	33283231	0.1424
3-AMINOISOBUTYRATE	12	351323	rs515639	C	T	-0.4354	0.0872	5.92E-07	1627	31959995	0.13
3-AMINOISOBUTYRATE	12	357495	rs517874		A	-0.495224784	0.047031579	7.73E-07	3257	26352407
3-AMINOISOBUTYRATE	12	357495	rs517874	G	A	-0.435	0.0863	4.72E-07	1627	31959995	0.13
3-AMINOISOBUTYRATE	12	357636	rs519566		T	-0.487403513	0.047198776	1.29E-06	3298	26352407
3-AMINOISOBUTYRATE	12	357636	rs519566	C	T	-0.4361	0.0863	4.30E-07	1627	31959995	0.13
3-AMINOISOBUTYRATE	12	361265	rs520739		G	-0.476941479	0.047828659	3.06E-06	3299	26352407
3-AMINOISOBUTYRATE	12	361265	rs520739	G	A	0.4342	0.0871	6.22E-07	1627	31959995	0.87
3-AMINOISOBUTYRATE	12	358015	rs523169		T	-0.489165184	0.046948107	1.03E-06	3300	26352407
3-AMINOISOBUTYRATE	12	358015	rs523169	G	T	-0.4316	0.0864	5.78E-07	1627	31959995	0.13
3-AMINOISOBUTYRATE	12	371410	rs527118		T	-0.449757526	0.040824629	2.89E-07	3300	26352407
3-AMINOISOBUTYRATE	12	371410	rs527118	C	T	-0.077348869	0.060485262	0.200965657	996	33283231	0.2005
3-AMINOISOBUTYRATE	12	371410	rs527118	C	T	-0.3645	0.0751	1.21E-06	1627	31959995	0.18
3-AMINOISOBUTYRATE	12	352249	rs530500		T	-0.528160809	0.036130893	5.66E-12	3225	26352407
3-AMINOISOBUTYRATE	12	352249	rs530500	C	T	-0.4329	0.0682	2.18E-10	1627	31959995	0.25
3-AMINOISOBUTYRATE	12	364599	rs531709		T	-0.449360694	0.041479743	4.55E-07	3271	26352407
3-AMINOISOBUTYRATE	12	364599	rs531709	C	T	-0.3708	0.0764	1.23E-06	1627	31959995	0.17
3-AMINOISOBUTYRATE	12	354560	rs532463		A	-0.523331975	0.035760201	5.57E-12	3241	26352407
3-AMINOISOBUTYRATE	12	354560	rs532463	G	A	-0.4326	0.0678	1.80E-10	1627	31959995	0.25
3-AMINOISOBUTYRATE	12	364679	rs538710		C	-0.400869777	0.039941805	3.53E-06	3269	26352407
3-AMINOISOBUTYRATE	12	364679	rs538710	C	T	0.3283	0.0734	7.76E-06	1627	31959995	0.81
3-AMINOISOBUTYRATE	12	356231	rs541182		A	-0.518623895	0.0357664	9.00E-12	3247	26352407
3-AMINOISOBUTYRATE	12	356231	rs541182	T	A	-0.4287	0.0678	2.63E-10	1627	31959995	0.25
3-AMINOISOBUTYRATE	12	374402	rs541273		C	-0.438758246	0.041294204	7.85E-07	3295	26352407
3-AMINOISOBUTYRATE	12	374402	rs541273	C	T	0.3579	0.0759	2.41E-06	1627	31959995	0.82
3-AMINOISOBUTYRATE	12	359002	rs546796		G	-0.492815529	0.047639577	1.21E-06	3279	26352407
3-AMINOISOBUTYRATE	12	359002	rs546796	G	A	0.4318	0.0863	5.66E-07	1627	31959995	0.87
3-AMINOISOBUTYRATE	12	359234	rs548755		C	-0.49020862	0.047670218	1.41E-06	3278	26352407
3-AMINOISOBUTYRATE	12	359234	rs548755	G	C	-0.4391	0.0863	3.59E-07	1627	31959995	0.13
3-AMINOISOBUTYRATE	12	358988	rs552788		T	-0.490665002	0.047698599	1.40E-06	3277	26352407
3-AMINOISOBUTYRATE	12	358988	rs552788	C	T	-0.192274497	0.06649737	0.003834562	996	33283231	0.1404
3-AMINOISOBUTYRATE	12	358988	rs552788	C	T	-0.4371	0.0863	4.04E-07	1627	31959995	0.13
3-AMINOISOBUTYRATE	12	359187	rs554597		A	-0.49020862	0.047670218	1.41E-06	3278	26352407
3-AMINOISOBUTYRATE	12	359187	rs554597	G	A	-0.4371	0.0863	4.04E-07	1627	31959995	0.13
3-AMINOISOBUTYRATE	12	378729	rs554788		C	-0.344232985	0.038362859	3.99E-05	3300	26352407
3-AMINOISOBUTYRATE	12	378729	rs554788	C	T	0.3028	0.0704	1.72E-05	1627	31959995	0.79
3-AMINOISOBUTYRATE	12	378771	rs555512		C	-0.452005208	0.042542111	7.42E-07	3222	26352407
3-AMINOISOBUTYRATE	12	378771	rs555512	C	T	0.361	0.0755	1.75E-06	1627	31959995	0.82
3-AMINOISOBUTYRATE	5	34896529	rs557860		T	0.720015304	0.033514301	4.52E-17	3259	26352407
3-AMINOISOBUTYRATE	5	34896529	rs557860	C	T	0.4782	0.0647	1.46E-13	1627	31959995	0.26
3-AMINOISOBUTYRATE	12	350606	rs55876072		T	-0.533944412	0.036160596	3.31E-12	3225	26352407
3-AMINOISOBUTYRATE	12	350606	rs55876072	C	T	-0.4238	0.0685	6.21E-10	1627	31959995	0.25
3-AMINOISOBUTYRATE	5	35012118	rs55895806		G	2.424397468	0.037666455	7.76E-92	3252	26352407
3-AMINOISOBUTYRATE	5	35012118	rs55895806	G	A	-1.1134	0.0716	1.63E-54	1627	31959995	0.83
3-AMINOISOBUTYRATE	5	35024791	rs55990414		T	2.145589983	0.036509154	1.22E-81	3291	26352407
3-AMINOISOBUTYRATE	5	35024791	rs55990414	C	T	0.9635	0.0683	3.87E-45	1627	31959995	0.19
3-AMINOISOBUTYRATE	5	35023622	rs56144819		G	2.144331185	0.036566567	2.25E-81	3292	26352407
3-AMINOISOBUTYRATE	5	35023622	rs56144819	G	T	-0.9631	0.0683	3.85E-45	1627	31959995	0.81
3-AMINOISOBUTYRATE	5	35024753	rs56362812		A	2.145589983	0.036509154	1.22E-81	3291	26352407
3-AMINOISOBUTYRATE	5	35024753	rs56362812	G	A	0.9634	0.0683	3.89E-45	1627	31959995	0.19
3-AMINOISOBUTYRATE	5	34889928	rs56820085		A	-0.628656023	0.030424293	5.48E-23	3235	26352407
3-AMINOISOBUTYRATE	5	34889928	rs56820085	G	A	-0.4841	0.0571	2.33E-17	1627	31959995	0.42
3-AMINOISOBUTYRATE	12	375295	rs570644		G	-0.441478846	0.041343852	6.81E-07	3289	26352407
3-AMINOISOBUTYRATE	12	375295	rs570644	G	A	0.3706	0.0759	1.04E-06	1627	31959995	0.82
3-AMINOISOBUTYRATE	12	379620	rs577718		C	-0.443070202	0.041001443	4.98E-07	3280	26352407
3-AMINOISOBUTYRATE	12	379620	rs577718	C	T	0.3568	0.0754	2.23E-06	1627	31959995	0.82
3-AMINOISOBUTYRATE	12	379536	rs578525		C	-0.344027286	0.038375948	4.06E-05	3281	26352407
3-AMINOISOBUTYRATE	12	379536	rs578525	C	T	0.3045	0.0706	1.60E-05	1627	31959995	0.79
3-AMINOISOBUTYRATE	12	352261	rs579366		C	-0.531439655	0.037470676	2.27E-11	3103	26352407
3-AMINOISOBUTYRATE	12	352261	rs579366	C	T	0.4334	0.0679	1.69E-10	1627	31959995	0.75
3-AMINOISOBUTYRATE	12	352415	rs580420		G	-0.529254185	0.0358753	3.59E-12	3230	26352407
3-AMINOISOBUTYRATE	12	352415	rs580420	G	A	0.4363	0.0677	1.16E-10	1627	31959995	0.75
3-AMINOISOBUTYRATE	5	34978152	rs58885582		G	-0.844561783	0.029574678	4.18E-45	3288	26352407
3-AMINOISOBUTYRATE	5	34978152	rs58885582	G	A	0.6478	0.0565	2.04E-30	1627	31959995	0.56
3-AMINOISOBUTYRATE	5	34994143	rs606241		A	-0.825090886	0.029827595	3.43E-42	3274	26352407
3-AMINOISOBUTYRATE	5	34994143	rs606241	G	A	-0.6377	0.0566	1.74E-29	1627	31959995	0.46
3-AMINOISOBUTYRATE	12	349706	rs61906962		C	-0.533430799	0.036174327	3.55E-12	3223	26352407
3-AMINOISOBUTYRATE	12	349706	rs61906962	C	A	0.4254	0.0686	5.64E-10	1627	31959995	0.75
3-AMINOISOBUTYRATE	12	433810	rs6489408		A	-0.400197101	0.044433179	3.16E-05	3025	26352407
3-AMINOISOBUTYRATE	12	433810	rs6489408	G	A	-0.3593	0.0807	8.59E-06	1627	31959995	0.15
3-AMINOISOBUTYRATE	12	470428	rs6489450		C	-0.331797011	0.034995877	1.48E-05	3260	26352407
3-AMINOISOBUTYRATE	12	470428	rs6489450	C	T	0.2667	0.0677	8.10E-05	1627	31959995	0.75
3-AMINOISOBUTYRATE	12	348506	rs67523949		C	-0.48315796	0.03145877	7.08E-13	3144	26352407
3-AMINOISOBUTYRATE	12	348506	rs67523949	C	T	0.4269	0.0572	8.46E-14	1627	31959995	0.53
3-AMINOISOBUTYRATE	5	35024288	rs67542136		A	-0.947329384	0.029989914	1.63E-56	3290	26352407
3-AMINOISOBUTYRATE	5	35024288	rs67542136	G	A	-0.6609	0.0566	1.69E-31	1627	31959995	0.38
3-AMINOISOBUTYRATE	5	34939630	rs6859898		G	-0.825090886	0.030177222	2.74E-41	3167	26352407
3-AMINOISOBUTYRATE	5	34939630	rs6859898	G	A	0.6277	0.0571	4.00E-28	1627	31959995	0.53
3-AMINOISOBUTYRATE	5	34945663	rs6864139		G	-0.8273895	0.029559932	3.61E-43	3292	26352407
3-AMINOISOBUTYRATE	5	34945663	rs6864139	A	G	-0.480886351	0.1964666	0.016813416	211	21931564
3-AMINOISOBUTYRATE	5	34945663	rs6864139	G	A	0.6226	0.0567	4.63E-28	1627	31959995	0.55
3-AMINOISOBUTYRATE	5	34945653	rs6864535		A	-0.8273895	0.029538803	3.19E-43	3295	26352407
3-AMINOISOBUTYRATE	5	34945653	rs6864535	G	A	-0.6215	0.0567	6.02E-28	1627	31959995	0.45
3-AMINOISOBUTYRATE	5	34945812	rs6868348		G	-0.8273895	0.029538803	3.19E-43	3295	26352407
3-AMINOISOBUTYRATE	5	34945812	rs6868348	G	A	0.6221	0.0567	4.71E-28	1627	31959995	0.55
3-AMINOISOBUTYRATE	5	34871932	rs6877989		A	0.65053826	0.030940659	1.08E-16	3300	26352407
3-AMINOISOBUTYRATE	5	34871932	rs6877989	A	G	-0.740259962	0.199028461	0.000363912	211	21931564
3-AMINOISOBUTYRATE	5	34871932	rs6877989	G	A	0.4897	0.0592	1.30E-16	1627	31959995	0.36
3-AMINOISOBUTYRATE	5	35038424	rs6892674		C	1.510776261	0.030078415	5.96E-69	3191	26352407
3-AMINOISOBUTYRATE	5	35038424	rs6892674	C	T	-0.6637	0.0552	2.38E-33	1627	31959995	0.6
3-AMINOISOBUTYRATE	5	35044541	rs6896900		T	-1.052636902	0.031963901	1.53E-63	3280	26352407
3-AMINOISOBUTYRATE	5	35044541	rs6896900	C	T	-0.45944964	0.196988286	0.021852167	211	21931564
3-AMINOISOBUTYRATE	5	35044541	rs6896900	C	T	-0.683	0.0599	3.77E-30	1627	31959995	0.31
3-AMINOISOBUTYRATE	12	460226	rs7135768		C	-0.333242518	0.035027496	1.38E-05	3259	26352407
3-AMINOISOBUTYRATE	12	460226	rs7135768	C	T	0.2651	0.0676	8.91E-05	1627	31959995	0.75
3-AMINOISOBUTYRATE	5	35036203	rs71615838		G	-1.001916114	0.058544946	1.60E-18	2719	26352407
3-AMINOISOBUTYRATE	5	35036203	rs71615838	G	T	0.7399	0.0847	2.43E-18	1627	31959995	0.87
3-AMINOISOBUTYRATE	12	447497	rs7298019		A	-0.340734169	0.035540774	1.16E-05	3254	26352407
3-AMINOISOBUTYRATE	12	447497	rs7298019	T	A	-0.2713	0.0677	6.08E-05	1627	31959995	0.25
3-AMINOISOBUTYRATE	12	551895	rs7307754		C	0.296419024	0.032237901	0.0001336	2982	26352407
3-AMINOISOBUTYRATE	12	551895	rs7307754	C	T	-0.2771	0.0579	1.69E-06	1627	31959995	0.56
3-AMINOISOBUTYRATE	12	472961	rs7311496		G	-0.343478686	0.035908641	1.20E-05	3287	26352407
3-AMINOISOBUTYRATE	12	472961	rs7311496	G	C	0.3006	0.0685	1.14E-05	1627	31959995	0.76
3-AMINOISOBUTYRATE	5	34894630	rs7707427		C	-0.559059514	0.030635389	6.30E-18	3228	26352407
3-AMINOISOBUTYRATE	5	34894630	rs7707427	C	T	0.570871655	0.211959631	0.008550874	211	21931564
3-AMINOISOBUTYRATE	5	34894630	rs7707427	C	T	0.4726	0.058	3.58E-16	1627	31959995	0.58
3-AMINOISOBUTYRATE	5	34973989	rs7710189		G	-0.816452206	0.030345726	6.35E-40	3186	26352407
3-AMINOISOBUTYRATE	5	34973989	rs7710189	G	A	0.6352	0.0566	3.11E-29	1627	31959995	0.54
3-AMINOISOBUTYRATE	5	34875478	rs7717477		G	0.753941004	0.031496091	1.33E-20	3226	26352407
3-AMINOISOBUTYRATE	5	34875478	rs7717477	G	A	-0.5224	0.0594	1.45E-18	1627	31959995	0.65
3-AMINOISOBUTYRATE	5	35000795	rs7717823		T	-0.973970616	0.030212104	3.66E-59	3122	26352407
3-AMINOISOBUTYRATE	5	35000795	rs7717823	C	T	-0.55803181	0.18572622	0.003460384	211	21931564
3-AMINOISOBUTYRATE	5	35000795	rs7717823	C	T	0.024612889	0.047651331	0.605490929	996	33283231	0.3654
3-AMINOISOBUTYRATE	5	35000795	rs7717823	C	T	-0.6749	0.0561	2.51E-33	1627	31959995	0.4
3-AMINOISOBUTYRATE	5	34832796	rs7731733		G	-0.51300255	0.037484892	1.25E-10	2931	26352407
3-AMINOISOBUTYRATE	5	34832796	rs7731733	G	A	0.2716	0.0662	4.06E-05	1627	31959995	0.74
3-AMINOISOBUTYRATE	5	35000653	rs7737763		T	0.499715898	0.033235664	1.35E-09	2730	26352407
3-AMINOISOBUTYRATE	5	35000653	rs7737763	C	T	0.2075	0.0602	0.0005634	1627	31959995	0.38
3-AMINOISOBUTYRATE	5	35113923	rs77456162		T	0.976307612	0.066916967	3.03E-08	2996	26352407
3-AMINOISOBUTYRATE	5	35113923	rs77456162	C	T	0.3163	0.1075	0.003254	1627	31959995	0.09
3-AMINOISOBUTYRATE	12	434755	rs78998485		G	-0.338399342	0.034910172	9.30E-06	3287	26352407
3-AMINOISOBUTYRATE	12	434755	rs78998485	G	C	0.2728	0.0679	5.87E-05	1627	31959995	0.75
3-AMINOISOBUTYRATE	5	34746541	rs79053399		T	-0.399053196	0.036517556	4.54E-07	3029	26352407
3-AMINOISOBUTYRATE	5	34746541	rs79053399	G	T	-0.2411	0.0679	0.0003802	1627	31959995	0.24
3-AMINOISOBUTYRATE	12	355842	rs7969761		C	-0.503024473	0.030728589	1.67E-14	3300	26352407
3-AMINOISOBUTYRATE	12	355842	rs7969761	T	C	-0.006601602	0.04704931	0.888413167	996	33283231	0.4636
3-AMINOISOBUTYRATE	12	355842	rs7969761	C	T	0.4411	0.0571	1.09E-14	1627	31959995	0.54
3-AMINOISOBUTYRATE	5	34848844	rs80341830		T	-0.495485121	0.043976836	1.24E-07	3272	26352407
3-AMINOISOBUTYRATE	5	34848844	rs80341830	C	T	-0.3326	0.0865	0.0001217	1627	31959995	0.13
3-AMINOISOBUTYRATE	5	35000312	rs9292570		C	0.582794879	0.037789556	8.14E-10	2098	26352407
3-AMINOISOBUTYRATE	5	35000312	rs9292570	C	T	-0.058560741	0.215668001	0.788466768	211	21931564
3-AMINOISOBUTYRATE	5	35000312	rs9292570	C	T	-0.2498	0.0587	2.07E-05	1627	31959995	0.59
ALANINE	17	37489100	rs10221223		G	-0.249369119	0.017759922	2.59E-10	3797	26352407
ALANINE	17	37489100	rs10221223	G	T	0.0538	0.0289	0.06301	1627	31959995	0.75
ALANINE	17	37397707	rs10432030		C	-0.26059753	0.017822775	4.30E-11	3770	26352407
ALANINE	17	37397707	rs10432030	C	T	0.0539	0.029	0.06324	1627	31959995	0.75
ALANINE	17	37397852	rs10432031		G	-0.260456547	0.017837003	4.58E-11	3765	26352407
ALANINE	17	37397852	rs10432031	G	A	0.0539	0.029	0.06339	1627	31959995	0.75
ALANINE	17	37589364	rs10445305		G	-0.23682112	0.018121659	4.29E-09	3455	26352407
ALANINE	17	37589364	rs10445305	G	A	0.052	0.0289	0.07218	1627	31959995	0.75
ALANINE	17	37591422	rs10445306		A	-0.245050441	0.017935394	7.85E-10	3686	26352407
ALANINE	17	37591422	rs10445306	G	A	-0.052	0.0289	0.07216	1627	31959995	0.25
ALANINE	17	37623466	rs10445307		A	-0.234547091	0.018079294	5.59E-09	3502	26352407
ALANINE	17	37623466	rs10445307	G	A	-0.0544	0.0289	0.05992	1627	31959995	0.25
ALANINE	17	37551988	rs10491128		A	-0.246750317	0.017861891	5.05E-10	3745	26352407
ALANINE	17	37551988	rs10491128	G	A	-0.0547	0.0289	0.05882	1627	31959995	0.25
ALANINE	17	37461643	rs10491129		G	-0.252904498	0.017761366	1.41E-10	3797	26352407
ALANINE	17	37461643	rs10491129	G	T	0.0523	0.0289	0.07049	1627	31959995	0.75
ALANINE	17	37677684	rs10775391		T	-0.242924275	0.017719099	6.97E-10	3771	26352407
ALANINE	17	37677684	rs10775391	T	A	0.0498	0.0288	0.0835	1627	31959995	0.75
ALANINE	17	37683548	rs1077715		A	-0.245050441	0.017753937	5.27E-10	3798	26352407
ALANINE	17	37683548	rs1077715	T	A	-0.0488	0.0289	0.09089	1627	31959995	0.25
ALANINE	17	37698194	rs10852933		G	-0.245050441	0.017753937	5.27E-10	3798	26352407
ALANINE	17	37698194	rs10852933	G	T	0.0491	0.0289	0.08942	1627	31959995	0.75
ALANINE	17	37396679	rs11078893		T	-0.245546335	0.018090513	1.01E-09	3616	26352407
ALANINE	17	37396679	rs11078893	C	T	-0.0558	0.029	0.05467	1627	31959995	0.25
ALANINE	17	37415544	rs11078896		C	-0.254741287	0.017787793	1.10E-10	3777	26352407
ALANINE	17	37415544	rs11078896	C	T	0.0533	0.0288	0.06436	1627	31959995	0.75
ALANINE	17	37415870	rs11078897		C	-0.254458775	0.017780998	1.13E-10	3785	26352407
ALANINE	17	37415870	rs11078897	C	T	0.0522	0.0289	0.07146	1627	31959995	0.75
ALANINE	17	37536480	rs11078898		G	-0.251773619	0.017834002	2.04E-10	3756	26352407
ALANINE	17	37536480	rs11078898	G	A	0.0527	0.0289	0.06874	1627	31959995	0.75
ALANINE	17	37614641	rs11078900		C	-0.249864317	0.017926693	3.47E-10	3766	26352407
ALANINE	17	37614641	rs11078900	C	T	0.0499	0.029	0.08504	1627	31959995	0.75
ALANINE	17	37631883	rs11078902		C	-0.251915002	0.01824211	4.96E-10	3698	26352407
ALANINE	17	37631883	rs11078902	G	C	-0.05	0.029	0.08542	1627	31959995	0.25
ALANINE	17	37631924	rs11078903		G	-0.251915002	0.01824211	4.96E-10	3698	26352407
ALANINE	17	37631924	rs11078903	G	A	0.051	0.029	0.07926	1627	31959995	0.75
ALANINE	17	37650569	rs11078904		G	-0.245971324	0.017909572	6.37E-10	3754	26352407
ALANINE	17	37650569	rs11078904	G	A	0.0488	0.0289	0.09083	1627	31959995	0.75
ALANINE	17	37662713	rs11078905		C	-0.245546335	0.017757061	4.88E-10	3796	26352407
ALANINE	17	37662713	rs11078905	G	C	-0.0516	0.0289	0.07422	1627	31959995	0.25
ALANINE	17	37662767	rs11078906		C	-0.245546335	0.017757061	4.88E-10	3796	26352407
ALANINE	17	37662767	rs11078906	C	T	0.0516	0.0289	0.07421	1627	31959995	0.75
ALANINE	17	37662954	rs11078907		C	-0.245546335	0.017757061	4.88E-10	3796	26352407
ALANINE	17	37662954	rs11078907	C	T	0.0489	0.0289	0.09078	1627	31959995	0.75
ALANINE	17	37671269	rs11078910		G	-0.245192134	0.017753203	5.13E-10	3798	26352407
ALANINE	17	37671269	rs11078910	G	T	0.0488	0.0289	0.09089	1627	31959995	0.75
ALANINE	17	37671322	rs11078911		C	-0.240654745	0.017727806	1.03E-09	3740	26352407
ALANINE	17	37671322	rs11078911	C	T	0.0497	0.0287	0.08358	1627	31959995	0.75
ALANINE	17	37671490	rs11078912		A	-0.248803081	0.017757216	2.83E-10	3798	26352407
ALANINE	17	37671490	rs11078912	G	A	-0.0488	0.0289	0.09091	1627	31959995	0.25
ALANINE	17	37671714	rs11078913		G	-0.242995171	0.01771874	6.87E-10	3772	26352407
ALANINE	17	37671714	rs11078913	G	T	0.0497	0.0287	0.08359	1627	31959995	0.75
ALANINE	17	37715426	rs11078915		T	-0.24604215	0.017751653	4.44E-10	3798	26352407
ALANINE	17	37715426	rs11078915	C	T	-0.0491	0.0289	0.08867	1627	31959995	0.25
ALANINE	17	37535298	rs113414512		T	-0.251490835	0.017860783	2.27E-10	3723	26352407
ALANINE	17	37535298	rs113414512	C	T	-0.0536	0.0288	0.06245	1627	31959995	0.25
ALANINE	17	37513354	rs113569895		C	-0.260315558	0.017862105	4.98E-11	3754	26352407
ALANINE	17	37513354	rs113569895	C	T	0.0524	0.0289	0.07022	1627	31959995	0.75
ALANINE	17	37553136	rs113825099		A	-0.242995171	0.017998096	1.25E-09	3730	26352407
ALANINE	17	37553136	rs113825099	G	A	-0.0547	0.0289	0.05882	1627	31959995	0.25
ALANINE	17	37575769	rs11650081		T	-0.249227619	0.017973435	4.30E-10	3671	26352407
ALANINE	17	37575769	rs11650081	G	T	-0.052	0.0289	0.07216	1627	31959995	0.25
ALANINE	17	37598110	rs11650146		C	-0.24646707	0.017967391	6.66E-10	3705	26352407
ALANINE	17	37598110	rs11650146	C	A	0.052	0.0289	0.07217	1627	31959995	0.75
ALANINE	17	37589061	rs11651089		T	-0.245475498	0.018085089	1.01E-09	3521	26352407
ALANINE	17	37589061	rs11651089	G	T	-0.0518	0.0289	0.07344	1627	31959995	0.25
ALANINE	17	37703740	rs11654018		T	-0.24540466	0.017760645	5.05E-10	3798	26352407
ALANINE	17	37703740	rs11654018	C	T	-0.0498	0.0289	0.08472	1627	31959995	0.25
ALANINE	17	37702456	rs11654935		G	-0.245900497	0.017950558	7.08E-10	3615	26352407
ALANINE	17	37702456	rs11654935	G	A	0.0496	0.0289	0.08593	1627	31959995	0.75
ALANINE	17	37697959	rs11655531		T	-0.245050441	0.017753937	5.27E-10	3798	26352407
ALANINE	17	37697959	rs11655531	C	T	-0.049	0.0289	0.08975	1627	31959995	0.25
ALANINE	17	37432683	rs11656287		G	-0.243633161	0.018044233	1.25E-09	3610	26352407
ALANINE	17	37432683	rs11656287	G	A	0.0516	0.0289	0.07427	1627	31959995	0.75
ALANINE	17	37626963	rs11657899		G	-0.246750317	0.017861891	5.05E-10	3771	26352407
ALANINE	17	37626963	rs11657899	G	A	0.0511	0.0289	0.07752	1627	31959995	0.75
ALANINE	17	37709782	rs11658219		G	-0.243845794	0.017717307	5.95E-10	3772	26352407
ALANINE	17	37709782	rs11658219	G	A	0.0495	0.0287	0.08512	1627	31959995	0.75
ALANINE	17	37680096	rs11658678		C	-0.242853378	0.017719458	7.04E-10	3772	26352407
ALANINE	17	37680096	rs11658678	C	T	0.0496	0.0287	0.08418	1627	31959995	0.75
ALANINE	17	37601117	rs11659010		A	-0.242144313	0.018093086	1.76E-09	3500	26352407
ALANINE	17	37601117	rs11659010	G	A	-0.052	0.0289	0.07216	1627	31959995	0.25
ALANINE	17	37597748	rs11867312		C	-0.247033538	0.017860286	4.81E-10	3767	26352407
ALANINE	17	37597748	rs11867312	C	T	0.052	0.0289	0.07216	1627	31959995	0.75
ALANINE	17	37650304	rs11868029		A	-0.242498866	0.017868933	1.03E-09	3773	26352407
ALANINE	17	37650304	rs11868029	G	A	-0.0503	0.0289	0.08165	1627	31959995	0.25
ALANINE	17	37650332	rs11868030		A	-0.24646707	0.0178635	5.32E-10	3773	26352407
ALANINE	17	37650332	rs11868030	G	A	-0.0488	0.0289	0.09082	1627	31959995	0.25
ALANINE	17	37518205	rs11869109		T	-0.250217981	0.017755583	2.22E-10	3792	26352407
ALANINE	17	37518205	rs11869109	G	T	-0.0525	0.0289	0.06971	1627	31959995	0.25
ALANINE	17	37518141	rs11869259		A	-0.253752383	0.017787392	1.30E-10	3780	26352407
ALANINE	17	37518141	rs11869259	C	A	-0.0525	0.0289	0.06972	1627	31959995	0.25
ALANINE	17	37518499	rs11869323		T	-0.251349433	0.017752625	1.81E-10	3797	26352407
ALANINE	17	37518499	rs11869323	C	T	-0.0525	0.0289	0.06959	1627	31959995	0.25
ALANINE	17	37645129	rs11870631		C	-0.245121288	0.017908824	7.31E-10	3756	26352407
ALANINE	17	37645129	rs11870631	C	T	0.0488	0.0289	0.09082	1627	31959995	0.75
ALANINE	17	37586154	rs12150493		T	-0.251915002	0.01786123	2.11E-10	3757	26352407
ALANINE	17	37586154	rs12150493	C	T	-0.052	0.0289	0.07217	1627	31959995	0.25
ALANINE	17	37694709	rs12450559		G	-0.246891931	0.018075514	7.86E-10	3728	26352407
ALANINE	17	37694709	rs12450559	G	A	0.0488	0.0289	0.09082	1627	31959995	0.75
ALANINE	17	37574722	rs12452509		G	-0.251773619	0.017862017	2.17E-10	3756	26352407
ALANINE	17	37574722	rs12452509	A	G	-0.019416696	0.050273521	0.699332901	996	33283231	0.2644
ALANINE	17	37574722	rs12452509	G	A	0.052	0.0289	0.07216	1627	31959995	0.75
ALANINE	17	37646589	rs12452682		T	-0.243136958	0.017909006	1.02E-09	3754	26352407
ALANINE	17	37646589	rs12452682	C	T	-0.0488	0.0289	0.09083	1627	31959995	0.25
ALANINE	17	37591149	rs12452880		G	-0.251278729	0.017861965	2.36E-10	3756	26352407
ALANINE	17	37591149	rs12452880	G	C	0.052	0.0289	0.07216	1627	31959995	0.75
ALANINE	17	37633970	rs12453397		C	-0.246112974	0.0187398	3.42E-09	3286	26352407
ALANINE	17	37633970	rs12453397	C	A	0.0499	0.029	0.0856	1627	31959995	0.75
ALANINE	17	37553651	rs12600751		C	-0.245333819	0.017884415	6.71E-10	3747	26352407
ALANINE	17	37553651	rs12600751	G	C	-0.0547	0.0289	0.05883	1627	31959995	0.25
ALANINE	17	37647450	rs12936646		A	-0.245546335	0.017862996	6.17E-10	3775	26352407
ALANINE	17	37647450	rs12936646	T	A	-0.0488	0.0289	0.09084	1627	31959995	0.25
ALANINE	17	37665554	rs12936996		G	-0.245617171	0.017728287	4.53E-10	3798	26352407
ALANINE	17	37665554	rs12936996	G	A	0.0516	0.0289	0.07421	1627	31959995	0.75
ALANINE	17	37572139	rs12938268		G	-0.247812262	0.01786445	4.27E-10	3756	26352407
ALANINE	17	37572139	rs12938268	G	A	0.0537	0.0289	0.06351	1627	31959995	0.75
ALANINE	17	37570373	rs12939831		A	-0.23731834	0.018020368	3.23E-09	3619	26352407
ALANINE	17	37570373	rs12939831	G	A	-0.0524	0.0289	0.07	1627	31959995	0.25
ALANINE	17	37652178	rs12940193		T	-0.240512844	0.018204791	2.84E-09	3510	26352407
ALANINE	17	37652178	rs12940193	G	T	-0.0507	0.0289	0.07929	1627	31959995	0.25
ALANINE	17	37648140	rs12942352		G	-0.247529113	0.01789754	4.81E-10	3754	26352407
ALANINE	17	37648140	rs12942352	G	C	0.0507	0.0289	0.07935	1627	31959995	0.75
ALANINE	17	37648150	rs12942360		G	-0.247316734	0.01796793	5.80E-10	3726	26352407
ALANINE	17	37648150	rs12942360	G	T	0.0507	0.0289	0.07935	1627	31959995	0.75
ALANINE	17	37611330	rs12943928		G	-0.245475498	0.01789515	6.69E-10	3755	26352407
ALANINE	17	37611330	rs12943928	G	A	0.052	0.0289	0.07223	1627	31959995	0.75
ALANINE	17	37652210	rs12947281		G	-0.249086113	0.018023284	4.91E-10	3697	26352407
ALANINE	17	37652210	rs12947281	G	T	0.0448	0.0286	0.1177	1627	31959995	0.74
ALANINE	17	37605364	rs12947620		T	-0.246112974	0.017859771	5.57E-10	3773	26352407
ALANINE	17	37605364	rs12947620	C	T	-0.052	0.0289	0.07216	1627	31959995	0.25
ALANINE	17	37571925	rs12948381		T	-0.245262977	0.017884827	6.83E-10	3653	26352407
ALANINE	17	37571925	rs12948381	C	T	-0.0533	0.0289	0.0656	1627	31959995	0.25
ALANINE	17	37570986	rs12948560		A	-0.238667535	0.018038577	2.72E-09	3563	26352407
ALANINE	17	37570986	rs12948560	G	A	-0.0525	0.0289	0.0698	1627	31959995	0.25
ALANINE	17	37644854	rs12948906		C	-0.245546335	0.017862996	6.17E-10	3775	26352407
ALANINE	17	37644854	rs12948906	C	T	0.0488	0.0289	0.09082	1627	31959995	0.75
ALANINE	17	37622517	rs12950666		C	-0.248661555	0.017876724	3.80E-10	3760	26352407
ALANINE	17	37622517	rs12950666	C	T	0.053	0.0289	0.06709	1627	31959995	0.75
ALANINE	17	37669536	rs12952384		T	-0.245333819	0.017755317	5.06E-10	3797	26352407
ALANINE	17	37669536	rs12952384	C	T	-0.0488	0.0289	0.09088	1627	31959995	0.25
ALANINE	17	37536862	rs13341996		T	-0.251773619	0.017834002	2.04E-10	3756	26352407
ALANINE	17	37536862	rs13341996	C	T	-0.0527	0.0289	0.06876	1627	31959995	0.25
ALANINE	17	37784464	rs1495099		C	-0.233765007	0.01759517	2.40E-09	3598	26352407
ALANINE	17	37784464	rs1495099	G	C	-0.0417	0.0271	0.1245	1627	31959995	0.29
ALANINE	17	37739274	rs1619021		G	-0.240087102	0.018101425	2.46E-09	3715	26352407
ALANINE	17	37739274	rs1619021	G	A	0.0504	0.0289	0.08113	1627	31959995	0.75
ALANINE	17	37425262	rs1966915		A	-0.253116491	0.017763052	1.37E-10	3797	26352407
ALANINE	17	37425262	rs1966915	C	A	-0.0523	0.0289	0.07057	1627	31959995	0.25
ALANINE	17	37425238	rs1966916		T	-0.253116491	0.017763052	1.37E-10	3797	26352407
ALANINE	17	37425238	rs1966916	G	T	-0.0523	0.0289	0.07057	1627	31959995	0.25
ALANINE	17	37659606	rs2018026		G	-0.245758837	0.017815868	5.38E-10	3744	26352407
ALANINE	17	37659606	rs2018026	G	A	0.0516	0.0289	0.07416	1627	31959995	0.75
ALANINE	17	37471330	rs2024073		G	-0.252904498	0.017761366	1.41E-10	3797	26352407
ALANINE	17	37471330	rs2024073	G	T	0.0523	0.0289	0.07086	1627	31959995	0.75
ALANINE	17	37421767	rs2061338		T	-0.253116491	0.017763052	1.37E-10	3797	26352407
ALANINE	17	37421767	rs2061338	C	T	-0.0523	0.0289	0.07058	1627	31959995	0.25
ALANINE	17	37405657	rs2061342		T	-0.238383543	0.018055656	2.94E-09	3724	26352407
ALANINE	17	37405657	rs2061342	G	T	-0.0516	0.029	0.07472	1627	31959995	0.25
ALANINE	17	37402280	rs2100651		C	-0.248378483	0.017852719	3.79E-10	3711	26352407
ALANINE	17	37402280	rs2100651	C	A	0.0536	0.029	0.06453	1627	31959995	0.75
ALANINE	17	37407135	rs2168785		C	-0.253469781	0.017780569	1.35E-10	3784	26352407
ALANINE	17	37407135	rs2168785	C	T	0.0506	0.0291	0.08169	1627	31959995	0.75
ALANINE	17	37704217	rs2303316		A	-0.245050441	0.017753937	5.27E-10	3798	26352407
ALANINE	17	37704217	rs2303316	G	A	-0.0498	0.0289	0.08458	1627	31959995	0.25
ALANINE	17	37419317	rs2338755		T	-0.254670661	0.017755221	1.03E-10	3798	26352407
ALANINE	17	37419317	rs2338755	C	T	-0.0523	0.0289	0.07058	1627	31959995	0.25
ALANINE	17	37419220	rs2338756		G	-0.248166163	0.018205008	8.48E-10	3348	26352407
ALANINE	17	37419220	rs2338756	G	A	0.0523	0.0289	0.07059	1627	31959995	0.75
ALANINE	17	37399364	rs2338795		T	-0.256576976	0.01778931	8.04E-11	3781	26352407
ALANINE	17	37399364	rs2338795	G	T	-0.0533	0.029	0.06645	1627	31959995	0.25
ALANINE	17	37548241	rs2338797		A	-0.248236938	0.017856356	3.91E-10	3740	26352407
ALANINE	17	37548241	rs2338797	G	A	-0.053	0.0289	0.06688	1627	31959995	0.25
ALANINE	17	37547269	rs2338798		C	-0.249086113	0.017865787	3.44E-10	3742	26352407
ALANINE	17	37547269	rs2338798	C	T	0.053	0.0289	0.06724	1627	31959995	0.75
ALANINE	17	37498149	rs2338800		C	-0.250147252	0.017758735	2.26E-10	3798	26352407
ALANINE	17	37498149	rs2338800	G	C	-0.0524	0.0289	0.07018	1627	31959995	0.25
ALANINE	17	37490780	rs2338801		T	-0.254741287	0.017790542	1.11E-10	3777	26352407
ALANINE	17	37490780	rs2338801	G	T	-0.0534	0.0288	0.06342	1627	31959995	0.25
ALANINE	17	37426441	rs33933929		A	-0.253116491	0.017763052	1.37E-10	3797	26352407
ALANINE	17	37426441	rs33933929	C	A	-0.0527	0.0289	0.06836	1627	31959995	0.25
ALANINE	17	37780296	rs33953566		A	-0.235968555	0.01763173	1.82E-09	3619	26352407
ALANINE	17	37780296	rs33953566	T	A	-0.0415	0.0272	0.1268	1627	31959995	0.29
ALANINE	17	37594294	rs34363096		G	-0.251349433	0.017864382	2.35E-10	3755	26352407
ALANINE	17	37594294	rs34363096	G	A	0.052	0.0289	0.07215	1627	31959995	0.75
ALANINE	17	37553168	rs34432983		C	-0.248166163	0.017870998	4.06E-10	3739	26352407
ALANINE	17	37553168	rs34432983	C	T	0.0532	0.0289	0.06586	1627	31959995	0.75
ALANINE	17	37396201	rs34473775		G	-0.261090918	0.017844446	4.15E-11	3719	26352407
ALANINE	17	37396201	rs34473775	G	T	0.0533	0.029	0.06669	1627	31959995	0.75
ALANINE	17	37552989	rs34597616		A	-0.261866082	0.018038672	5.86E-11	3712	26352407
ALANINE	17	37552989	rs34597616	G	A	-0.0536	0.0289	0.064	1627	31959995	0.25
ALANINE	17	37570737	rs34627893		C	-0.250995899	0.018051312	3.82E-10	3535	26352407
ALANINE	17	37570737	rs34627893	C	T	0.051	0.0289	0.07771	1627	31959995	0.75
ALANINE	17	37647716	rs34957982		T	-0.248873841	0.018036219	5.20E-10	3748	26352407
ALANINE	17	37647716	rs34957982	C	T	-0.0507	0.0289	0.07931	1627	31959995	0.25
ALANINE	17	37613884	rs35112839		A	-0.265105551	0.018086832	3.75E-11	3686	26352407
ALANINE	17	37613884	rs35112839	G	A	-0.0499	0.029	0.08497	1627	31959995	0.25
ALANINE	17	37555872	rs35285898		C	-0.241931562	0.01805563	1.68E-09	3712	26352407
ALANINE	17	37555872	rs35285898	C	A	0.0505	0.0288	0.0798	1627	31959995	0.75
ALANINE	17	37710006	rs35335692		A	-0.24604215	0.017751653	4.44E-10	3798	26352407
ALANINE	17	37710006	rs35335692	G	A	-0.0488	0.0288	0.09082	1627	31959995	0.25
ALANINE	17	37620627	rs35497503		C	-0.24200248	0.018157294	2.03E-09	3728	26352407
ALANINE	17	37620627	rs35497503	C	T	0.053	0.0289	0.06709	1627	31959995	0.75
ALANINE	17	37571927	rs35667594		G	-0.249227619	0.017879184	3.49E-10	3653	26352407
ALANINE	17	37571927	rs35667594	G	A	0.0519	0.0289	0.07312	1627	31959995	0.75
ALANINE	17	37581805	rs36064019		C	-0.247812262	0.017881586	4.44E-10	3714	26352407
ALANINE	17	37581805	rs36064019	C	T	0.052	0.0289	0.07215	1627	31959995	0.75
ALANINE	17	37739570	rs364989		A	-0.239093473	0.018126719	3.02E-09	3711	26352407
ALANINE	17	37739570	rs364989	C	A	-0.0504	0.0289	0.08105	1627	31959995	0.25
ALANINE	17	37417575	rs3744348		C	-0.254529406	0.017769646	1.09E-10	3788	26352407
ALANINE	17	37417575	rs3744348	G	C	-0.0522	0.0289	0.07099	1627	31959995	0.25
ALANINE	17	37683231	rs3889368		C	-0.242853378	0.017719458	7.04E-10	3772	26352407
ALANINE	17	37683231	rs3889368	C	T	0.0497	0.0288	0.08386	1627	31959995	0.75
ALANINE	17	37403979	rs3964723		C	-0.250147252	0.017778302	2.36E-10	3786	26352407
ALANINE	17	37403979	rs3964723	C	T	0.0527	0.029	0.06865	1627	31959995	0.75
ALANINE	17	37737094	rs412430		C	-0.245050441	0.017862945	6.71E-10	3769	26352407
ALANINE	17	37737094	rs412430	G	C	-0.0504	0.0289	0.08111	1627	31959995	0.25
ALANINE	17	37696235	rs4239222		G	-0.240654745	0.01775682	1.10E-09	3798	26352407
ALANINE	17	37696235	rs4239222	G	T	0.0503	0.0289	0.08165	1627	31959995	0.75
ALANINE	17	37639327	rs4286140		G	-0.250571604	0.018237407	6.13E-10	3702	26352407
ALANINE	17	37639327	rs4286140	G	A	0.05	0.029	0.0854	1627	31959995	0.75
ALANINE	17	37411429	rs4325601		G	-0.250500883	0.017798844	2.33E-10	3758	26352407
ALANINE	17	37411429	rs4325601	G	A	0.0519	0.029	0.073	1627	31959995	0.75
ALANINE	17	37717280	rs4357971		C	-0.24604215	0.017751653	4.44E-10	3798	26352407
ALANINE	17	37717280	rs4357971	C	T	0.0491	0.0289	0.08867	1627	31959995	0.75
ALANINE	17	37399070	rs4375688		G	-0.247883046	0.018299401	1.09E-09	3376	26352407
ALANINE	17	37399070	rs4375688	G	A	0.0535	0.029	0.06551	1627	31959995	0.75
ALANINE	17	37620347	rs4390625		A	-0.246112974	0.017859771	5.57E-10	3773	26352407
ALANINE	17	37620347	rs4390625	G	A	-0.053	0.0289	0.06719	1627	31959995	0.25
ALANINE	17	37588727	rs4410117		G	-0.251278729	0.017861965	2.36E-10	3756	26352407
ALANINE	17	37588727	rs4410117	G	A	0.052	0.0289	0.07217	1627	31959995	0.75
ALANINE	17	37641867	rs4462633		A	-0.24370404	0.017923137	9.51E-10	3704	26352407
ALANINE	17	37641867	rs4462633	C	A	-0.05	0.029	0.0854	1627	31959995	0.25
ALANINE	17	37532916	rs4511574		T	-0.247812262	0.017664138	2.70E-10	3798	26352407
ALANINE	17	37532916	rs4511574	C	T	-0.0526	0.0289	0.06897	1627	31959995	0.25
ALANINE	17	37531718	rs4794807		A	-0.24710434	0.017780154	3.97E-10	3778	26352407
ALANINE	17	37531718	rs4794807	T	A	-0.0526	0.0289	0.06901	1627	31959995	0.25
ALANINE	17	37603774	rs4794810		T	-0.246608697	0.017856963	5.12E-10	3771	26352407
ALANINE	17	37603774	rs4794810	C	T	-0.0534	0.0289	0.06498	1627	31959995	0.25
ALANINE	17	37670994	rs4794813		A	-0.241364153	0.017755974	9.77E-10	3797	26352407
ALANINE	17	37670994	rs4794813	T	A	-0.0503	0.0289	0.08173	1627	31959995	0.25
ALANINE	17	37696852	rs4794814		G	-0.245050441	0.017753937	5.27E-10	3798	26352407
ALANINE	17	37696852	rs4794814	G	A	0.0488	0.0289	0.09081	1627	31959995	0.75
ALANINE	17	37427382	rs4795355		C	-0.25163223	0.017823582	2.04E-10	3769	26352407
ALANINE	17	37427382	rs4795355	C	T	0.0527	0.0289	0.06841	1627	31959995	0.75
ALANINE	17	37535631	rs4795356		T	-0.251773619	0.017834002	2.04E-10	3756	26352407
ALANINE	17	37535631	rs4795356	C	T	-0.0527	0.0289	0.06864	1627	31959995	0.25
ALANINE	17	37569551	rs4795357		T	-0.247883046	0.017864049	4.20E-10	3757	26352407
ALANINE	17	37569551	rs4795357	C	T	-0.0525	0.0289	0.06942	1627	31959995	0.25
ALANINE	17	37573146	rs4795359		C	-0.251773619	0.017862017	2.17E-10	3756	26352407
ALANINE	17	37573146	rs4795359	C	T	0.0522	0.0289	0.07136	1627	31959995	0.75
ALANINE	17	37573516	rs4795362		A	-0.238809521	0.017905585	2.02E-09	3642	26352407
ALANINE	17	37573516	rs4795362	G	A	-0.0536	0.0289	0.064	1627	31959995	0.25
ALANINE	17	37609120	rs4795369		G	-0.236963191	0.018053224	3.67E-09	3520	26352407
ALANINE	17	37609120	rs4795369	G	A	0.0508	0.028	0.07018	1627	31959995	0.73
ALANINE	17	37636695	rs4795371		T	-0.261513759	0.018291922	1.14E-10	3587	26352407
ALANINE	17	37636695	rs4795371	G	T	-0.05	0.029	0.0854	1627	31959995	0.25
ALANINE	17	37669043	rs4795376		T	-0.243349626	0.017722671	6.53E-10	3770	26352407
ALANINE	17	37669043	rs4795376	C	T	-0.0498	0.0287	0.08341	1627	31959995	0.25
ALANINE	17	37669056	rs4795377		C	-0.245546335	0.017757061	4.88E-10	3796	26352407
ALANINE	17	37669056	rs4795377	C	T	0.0488	0.0289	0.09089	1627	31959995	0.75
ALANINE	17	37698914	rs4795381		C	-0.241647871	0.01775448	9.28E-10	3797	26352407
ALANINE	17	37698914	rs4795381	C	T	0.0492	0.0289	0.08875	1627	31959995	0.75
ALANINE	17	37700860	rs4795382		A	-0.245050441	0.017753937	5.27E-10	3798	26352407
ALANINE	17	37700860	rs4795382	G	A	-0.0495	0.0289	0.08687	1627	31959995	0.25
ALANINE	17	37716771	rs4795384		C	-0.242073398	0.017752245	8.60E-10	3798	26352407
ALANINE	17	37716771	rs4795384	G	C	-0.0506	0.0289	0.07946	1627	31959995	0.25
ALANINE	17	37684990	rs55660616		C	-0.245050441	0.017753937	5.27E-10	3798	26352407
ALANINE	17	37684990	rs55660616	C	A	0.0488	0.0289	0.09089	1627	31959995	0.75
ALANINE	17	37404436	rs55689507		G	-0.253964318	0.017778029	1.23E-10	3785	26352407
ALANINE	17	37404436	rs55689507	G	C	0.0516	0.029	0.07481	1627	31959995	0.75
ALANINE	17	37612086	rs55722796		C	-0.245050441	0.017993777	8.89E-10	3723	26352407
ALANINE	17	37612086	rs55722796	C	T	0.0533	0.029	0.06594	1627	31959995	0.75
ALANINE	17	37551189	rs57399933		G	-0.248590789	0.01787428	3.82E-10	3738	26352407
ALANINE	17	37551189	rs57399933	G	A	0.0532	0.0289	0.06611	1627	31959995	0.75
ALANINE	17	37637403	rs57448077		G	-0.251915002	0.01824211	4.96E-10	3698	26352407
ALANINE	17	37637403	rs57448077	G	A	0.05	0.029	0.0854	1627	31959995	0.75
ALANINE	17	37449171	rs583980		G	-0.253611085	0.017807476	1.40E-10	3791	26352407
ALANINE	17	37449171	rs583980	G	A	0.0523	0.0289	0.07058	1627	31959995	0.75
ALANINE	17	37444036	rs585961		A	-0.253045828	0.01776065	1.38E-10	3798	26352407
ALANINE	17	37444036	rs585961	G	A	-0.0523	0.0289	0.07047	1627	31959995	0.25
ALANINE	17	37440603	rs587343		T	-0.249156867	0.017763816	2.70E-10	3797	26352407
ALANINE	17	37440603	rs587343	C	T	-0.0538	0.0289	0.0629	1627	31959995	0.25
ALANINE	17	37440439	rs588193		C	-0.254600034	0.017846474	1.30E-10	3739	26352407
ALANINE	17	37440439	rs588193	C	A	0.0527	0.0289	0.06836	1627	31959995	0.75
ALANINE	17	37453780	rs593480		C	-0.253116491	0.017760293	1.36E-10	3787	26352407
ALANINE	17	37453780	rs593480	C	A	0.0533	0.0288	0.06385	1627	31959995	0.75
ALANINE	17	37433517	rs600010		T	-0.251985691	0.017774365	1.71E-10	3796	26352407
ALANINE	17	37433517	rs600010	C	T	-0.0516	0.0289	0.07427	1627	31959995	0.25
ALANINE	17	37433021	rs602282		C	-0.256647558	0.017884941	9.96E-11	3763	26352407
ALANINE	17	37433021	rs602282	C	T	0.0516	0.0289	0.07427	1627	31959995	0.75
ALANINE	17	37439496	rs602688		C	-0.248803081	0.017762832	2.86E-10	3798	26352407
ALANINE	17	37439496	rs602688	C	T	0.0527	0.0289	0.06855	1627	31959995	0.75
ALANINE	17	37615545	rs61161659		T	-0.243349626	0.017875652	9.13E-10	3688	26352407
ALANINE	17	37615545	rs61161659	C	T	-0.0509	0.0288	0.07752	1627	31959995	0.25
ALANINE	17	37442707	rs612194		A	-0.262922807	0.018194898	7.10E-11	3708	26352407
ALANINE	17	37442707	rs612194	T	A	-0.0495	0.029	0.08824	1627	31959995	0.25
ALANINE	17	37442713	rs612209		C	-0.260879476	0.018089052	7.81E-11	3727	26352407
ALANINE	17	37442713	rs612209	G	C	-0.0523	0.0289	0.0704	1627	31959995	0.25
ALANINE	17	37453617	rs620686		G	-0.252904498	0.017761366	1.41E-10	3797	26352407
ALANINE	17	37453617	rs620686	G	A	0.0523	0.0289	0.07049	1627	31959995	0.75
ALANINE	17	37418211	rs62074994		G	-0.252339111	0.017917836	2.25E-10	3672	26352407
ALANINE	17	37418211	rs62074994	G	A	0.0523	0.0289	0.07084	1627	31959995	0.75
ALANINE	17	37622794	rs62075056		G	-0.23781548	0.018256457	4.77E-09	3387	26352407
ALANINE	17	37622794	rs62075056	G	A	0.053	0.0289	0.06709	1627	31959995	0.75
ALANINE	17	37651940	rs62077463		C	-0.249935053	0.018122033	5.29E-10	3600	26352407
ALANINE	17	37651940	rs62077463	C	T	0.0505	0.0289	0.08057	1627	31959995	0.75
ALANINE	17	37656056	rs62077464		C	-0.243562279	0.017842482	8.20E-10	3733	26352407
ALANINE	17	37656056	rs62077464	G	C	-0.0523	0.0288	0.06929	1627	31959995	0.25
ALANINE	17	37453294	rs632202		A	-0.253116491	0.017760293	1.36E-10	3787	26352407
ALANINE	17	37453294	rs632202	C	A	-0.0533	0.0288	0.0644	1627	31959995	0.25
ALANINE	17	37443338	rs632606		G	-0.263908755	0.018905068	2.99E-10	3616	26352407
ALANINE	17	37443338	rs632606	G	C	0.0523	0.0289	0.07033	1627	31959995	0.75
ALANINE	17	37436966	rs634365		C	-0.257282718	0.017791143	7.10E-11	3798	26352407
ALANINE	17	37436966	rs634365	C	T	0.0524	0.0289	0.07009	1627	31959995	0.75
ALANINE	17	37450666	rs638201		C	-0.252904498	0.017766891	1.43E-10	3796	26352407
ALANINE	17	37450666	rs638201	C	T	0.0523	0.0289	0.07053	1627	31959995	0.75
ALANINE	17	37430519	rs644173		T	-0.25226843	0.017764598	1.59E-10	3792	26352407
ALANINE	17	37430519	rs644173	C	T	-0.0516	0.0289	0.07427	1627	31959995	0.25
ALANINE	17	37451559	rs650106		G	-0.252904498	0.017761366	1.41E-10	3797	26352407
ALANINE	17	37451559	rs650106	G	A	0.0523	0.0289	0.07047	1627	31959995	0.75
ALANINE	17	37501855	rs6503502		G	-0.251137317	0.017759259	1.91E-10	3798	26352407
ALANINE	17	37501855	rs6503502	G	A	0.0524	0.0289	0.07008	1627	31959995	0.75
ALANINE	17	37514373	rs6503503		A	-0.247387528	0.017750398	3.53E-10	3798	26352407
ALANINE	17	37514373	rs6503503	G	A	-0.0538	0.0289	0.06275	1627	31959995	0.25
ALANINE	17	37525274	rs6503507		T	-0.249581357	0.017781253	2.62E-10	3790	26352407
ALANINE	17	37525274	rs6503507	C	T	-0.0526	0.0289	0.06929	1627	31959995	0.25
ALANINE	17	37606433	rs6503515		G	-0.245688005	0.017859311	6.00E-10	3770	26352407
ALANINE	17	37606433	rs6503515	G	T	0.052	0.0289	0.07216	1627	31959995	0.75
ALANINE	17	37649687	rs6503517		G	-0.244058413	0.017982473	1.02E-09	3760	26352407
ALANINE	17	37649687	rs6503517	G	A	0.0519	0.0293	0.07604	1627	31959995	0.76
ALANINE	17	37660469	rs6503518		A	-0.244412746	0.017762976	5.98E-10	3787	26352407
ALANINE	17	37660469	rs6503518	G	A	-0.0516	0.0289	0.07425	1627	31959995	0.25
ALANINE	17	37706578	rs6503519		A	-0.245546335	0.01775137	4.83E-10	3797	26352407
ALANINE	17	37706578	rs6503519	G	A	-0.0496	0.0289	0.08619	1627	31959995	0.25
ALANINE	17	37461018	rs677888		G	-0.239945174	0.018629345	6.92E-09	3795	26352407
ALANINE	17	37461018	rs677888	G	T	0.0642	0.0294	0.02916	1627	31959995	0.77
ALANINE	17	37441679	rs679995		T	-0.249086113	0.017761375	2.72E-10	3798	26352407
ALANINE	17	37441679	rs679995	T	A	0.0542	0.0289	0.06112	1627	31959995	0.75
ALANINE	17	37526241	rs68178216		C	-0.245617171	0.017779484	5.08E-10	3791	26352407
ALANINE	17	37526241	rs68178216	C	A	0.054	0.0289	0.06191	1627	31959995	0.75
ALANINE	17	37447448	rs683948		C	-0.249015357	0.017767354	2.78E-10	3797	26352407
ALANINE	17	37447448	rs683948	C	T	0.0537	0.0289	0.06317	1627	31959995	0.75
ALANINE	17	37513796	rs7208274		T	-0.251349433	0.017752625	1.81E-10	3797	26352407
ALANINE	17	37513796	rs7208274	C	T	-0.0524	0.0289	0.07021	1627	31959995	0.25
ALANINE	17	37543792	rs7208714		G	-0.245758837	0.017867541	6.02E-10	3753	26352407
ALANINE	17	37543792	rs7208714	G	A	0.0542	0.0289	0.06091	1627	31959995	0.75
ALANINE	17	37539819	rs7210488		G	-0.250713042	0.01783979	2.47E-10	3757	26352407
ALANINE	17	37539819	rs7210488	G	T	0.0527	0.0289	0.06852	1627	31959995	0.75
ALANINE	17	37407762	rs7215889		C	-0.247953827	0.018036383	6.08E-10	3672	26352407
ALANINE	17	37407762	rs7215889	C	T	0.0532	0.029	0.06626	1627	31959995	0.75
ALANINE	17	37709422	rs7216086		G	-0.24604215	0.017751653	4.44E-10	3798	26352407
ALANINE	17	37709422	rs7216086	G	A	0.0488	0.0288	0.09103	1627	31959995	0.75
ALANINE	17	37542342	rs7218074		C	-0.245758837	0.017867541	6.02E-10	3753	26352407
ALANINE	17	37542342	rs7218074	C	A	0.0542	0.0289	0.06118	1627	31959995	0.75
ALANINE	17	37500304	rs7218484		A	-0.250713042	0.017814525	2.34E-10	3780	26352407
ALANINE	17	37500304	rs7218484	G	A	-0.0524	0.0289	0.0701	1627	31959995	0.25
ALANINE	17	37624790	rs7219014		A	-0.246537884	0.018083773	8.45E-10	3738	26352407
ALANINE	17	37624790	rs7219014	G	A	-0.0525	0.0289	0.0694	1627	31959995	0.25
ALANINE	17	37624911	rs7219294		A	-0.243207849	0.017999683	1.22E-09	3556	26352407
ALANINE	17	37624911	rs7219294	G	A	-0.0511	0.0289	0.0775	1627	31959995	0.25
ALANINE	17	37487168	rs7220650		C	-0.255729872	0.017779981	9.08E-11	3798	26352407
ALANINE	17	37487168	rs7220650	C	T	0.0525	0.0289	0.06973	1627	31959995	0.75
ALANINE	17	37543328	rs7221875		A	-0.249652099	0.017845633	3.00E-10	3743	26352407
ALANINE	17	37543328	rs7221875	G	A	-0.0537	0.0288	0.06214	1627	31959995	0.25
ALANINE	17	37482930	rs7223331		G	-0.252763161	0.01775932	1.45E-10	3798	26352407
ALANINE	17	37482930	rs7223331	G	A	0.0523	0.0289	0.07047	1627	31959995	0.75
ALANINE	17	37521355	rs7223438		C	-0.245262977	0.017775651	5.35E-10	3793	26352407
ALANINE	17	37521355	rs7223438	C	T	0.054	0.0289	0.06209	1627	31959995	0.75
ALANINE	17	37625184	rs7223896		T	-0.251066609	0.018002129	3.38E-10	3679	26352407
ALANINE	17	37625184	rs7223896	C	T	-0.0511	0.0289	0.0775	1627	31959995	0.25
ALANINE	17	37664443	rs7225096		T	-0.24972284	0.017887711	3.26E-10	3764	26352407
ALANINE	17	37664443	rs7225096	C	T	-0.0516	0.0289	0.07421	1627	31959995	0.25
ALANINE	17	37535336	rs73293051		C	-0.26883373	0.01808238	1.91E-11	3692	26352407
ALANINE	17	37535336	rs73293051	C	T	0.0526	0.0289	0.06881	1627	31959995	0.75
ALANINE	17	37503204	rs7359658		C	-0.246254617	0.017761908	4.40E-10	3796	26352407
ALANINE	17	37503204	rs7359658	C	T	0.0538	0.0289	0.06267	1627	31959995	0.75
ALANINE	17	37580203	rs7405667		T	-0.251915002	0.01786123	2.11E-10	3757	26352407
ALANINE	17	37580203	rs7405667	C	T	-0.052	0.0289	0.07215	1627	31959995	0.25
ALANINE	17	37684407	rs7405770		T	-0.240938528	0.017743719	1.02E-09	3754	26352407
ALANINE	17	37684407	rs7405770	T	A	0.0503	0.0289	0.08172	1627	31959995	0.75
ALANINE	17	37677054	rs7406928		C	-0.245121288	0.01775357	5.21E-10	3797	26352407
ALANINE	17	37677054	rs7406928	C	T	0.0488	0.0289	0.09094	1627	31959995	0.75
ALANINE	17	37576417	rs7501488		T	-0.251773619	0.01786763	2.20E-10	3755	26352407
ALANINE	17	37576417	rs7501488	G	T	-0.052	0.0289	0.07216	1627	31959995	0.25
ALANINE	17	37697128	rs7503069		C	-0.245050441	0.017753937	5.27E-10	3798	26352407
ALANINE	17	37697128	rs7503069	G	C	-0.0524	0.0287	0.06726	1627	31959995	0.25
ALANINE	17	37669884	rs7503514		G	-0.243136958	0.017723751	6.77E-10	3771	26352407
ALANINE	17	37669884	rs7503514	G	C	0.0498	0.0287	0.08342	1627	31959995	0.75
ALANINE	17	37669704	rs7503705		A	-0.245333819	0.017755317	5.06E-10	3797	26352407
ALANINE	17	37669704	rs7503705	G	A	-0.0488	0.0289	0.09091	1627	31959995	0.25
ALANINE	17	37410700	rs752314		C	-0.25403496	0.017783176	1.23E-10	3784	26352407
ALANINE	17	37410700	rs752314	C	T	0.0519	0.029	0.07329	1627	31959995	0.75
ALANINE	17	37409865	rs755500		G	-0.249156867	0.017761011	2.68E-10	3798	26352407
ALANINE	17	37409865	rs755500	G	A	0.0533	0.029	0.06589	1627	31959995	0.75
ALANINE	17	37466327	rs801419		G	-0.249015357	0.017767354	2.78E-10	3797	26352407
ALANINE	17	37466327	rs801419	G	A	0.0538	0.0289	0.06311	1627	31959995	0.75
ALANINE	17	37466103	rs801420		G	-0.251208024	0.017775595	1.96E-10	3796	26352407
ALANINE	17	37466103	rs801420	G	C	0.0523	0.0289	0.07054	1627	31959995	0.75
ALANINE	17	37441109	rs801426		A	-0.255729872	0.017758125	8.59E-11	3798	26352407
ALANINE	17	37441109	rs801426	G	A	-0.0523	0.0289	0.07035	1627	31959995	0.25
ALANINE	17	37515978	rs8065879		A	-0.251349433	0.017752625	1.81E-10	3797	26352407
ALANINE	17	37515978	rs8065879	G	A	-0.0524	0.0289	0.06994	1627	31959995	0.25
ALANINE	17	37681332	rs8065963		C	-0.245050441	0.017753937	5.27E-10	3798	26352407
ALANINE	17	37681332	rs8065963	C	T	0.0488	0.0289	0.09089	1627	31959995	0.75
ALANINE	17	37477218	rs8066704		T	-0.249510612	0.017770403	2.59E-10	3789	26352407
ALANINE	17	37477218	rs8066704	C	T	-0.0523	0.0289	0.07058	1627	31959995	0.25
ALANINE	17	37480790	rs8067302		A	-0.239732271	0.017788036	1.36E-09	3741	26352407
ALANINE	17	37480790	rs8067302	G	A	-0.0533	0.0288	0.0639	1627	31959995	0.25
ALANINE	17	37674914	rs8067884		G	-0.245121288	0.01775357	5.21E-10	3797	26352407
ALANINE	17	37674914	rs8067884	G	C	0.0504	0.0289	0.08117	1627	31959995	0.75
ALANINE	17	37477644	rs8067948		G	-0.249510612	0.017770403	2.59E-10	3789	26352407
ALANINE	17	37477644	rs8067948	G	A	0.0523	0.0289	0.07059	1627	31959995	0.75
ALANINE	17	37511517	rs8068427		A	-0.244058413	0.018035501	1.14E-09	3669	26352407
ALANINE	17	37511517	rs8068427	G	A	-0.0538	0.0289	0.06288	1627	31959995	0.25
ALANINE	17	37504933	rs8069451		C	-0.267286736	0.017947181	1.79E-11	3798	26352407
ALANINE	17	37504933	rs8069451	C	T	0.0447	0.0293	0.1262	1627	31959995	0.75
ALANINE	17	37478062	rs8070695		A	-0.253399126	0.017769892	1.32E-10	3798	26352407
ALANINE	17	37478062	rs8070695	G	A	-0.0523	0.0289	0.07058	1627	31959995	0.25
ALANINE	17	37582677	rs8072351		G	-0.243420512	0.01796004	1.08E-09	3688	26352407
ALANINE	17	37582677	rs8072351	G	T	0.052	0.0289	0.07215	1627	31959995	0.75
ALANINE	17	37400025	rs8076462		G	-0.256506393	0.017795133	8.23E-11	3773	26352407
ALANINE	17	37400025	rs8076462	G	C	0.0538	0.0289	0.06266	1627	31959995	0.75
ALANINE	17	37516722	rs8076494		C	-0.24646707	0.017749466	4.12E-10	3798	26352407
ALANINE	17	37516722	rs8076494	C	T	0.0539	0.0289	0.06248	1627	31959995	0.75
ALANINE	17	37555403	rs8076546		A	-0.247387528	0.017875441	4.68E-10	3740	26352407
ALANINE	17	37555403	rs8076546	G	A	-0.0533	0.0289	0.06559	1627	31959995	0.25
ALANINE	17	37530510	rs8077104		G	-0.247175139	0.017788287	4.00E-10	3777	26352407
ALANINE	17	37530510	rs8077104	G	A	0.0526	0.0289	0.06918	1627	31959995	0.75
ALANINE	17	37530755	rs8079303		C	-0.245546335	0.017825632	5.71E-10	3753	26352407
ALANINE	17	37530755	rs8079303	G	C	-0.0526	0.0289	0.06908	1627	31959995	0.25
ALANINE	17	37473018	rs8079355		A	-0.245971324	0.018284286	1.41E-09	3690	26352407
ALANINE	17	37473018	rs8079355	G	A	-0.0523	0.0289	0.07054	1627	31959995	0.25
ALANINE	17	37497661	rs8079560		T	-0.251278729	0.017744654	1.80E-10	3798	26352407
ALANINE	17	37497661	rs8079560	C	T	-0.0524	0.0289	0.07021	1627	31959995	0.25
ALANINE	17	37426201	rs8079590		T	-0.253116491	0.017763052	1.37E-10	3797	26352407
ALANINE	17	37426201	rs8079590	C	T	-0.0525	0.0289	0.06947	1627	31959995	0.25
ALANINE	17	37425587	rs8079662		C	-0.253116491	0.017763052	1.37E-10	3797	26352407
ALANINE	17	37425587	rs8079662	G	C	-0.0524	0.0289	0.07019	1627	31959995	0.25
ALANINE	17	37506650	rs8081033		G	-0.258129394	0.01777057	5.83E-11	3725	26352407
ALANINE	17	37506650	rs8081033	G	A	0.0523	0.0289	0.07039	1627	31959995	0.75
ALANINE	17	37473157	rs8081220		C	-0.249015357	0.017767354	2.78E-10	3797	26352407
ALANINE	17	37473157	rs8081220	C	A	0.0538	0.0289	0.06311	1627	31959995	0.75
ALANINE	17	37406139	rs8081338		C	-0.253964318	0.017778029	1.23E-10	3785	26352407
ALANINE	17	37406139	rs8081338	C	T	0.0516	0.029	0.07469	1627	31959995	0.75
ALANINE	17	37649507	rs8081780		C	-0.24646707	0.0178635	5.32E-10	3773	26352407
ALANINE	17	37649507	rs8081780	C	T	0.0488	0.0289	0.09082	1627	31959995	0.75
ALANINE	17	37387413	rs883544		A	-0.290898145	0.022592744	5.40E-09	2863	26352407
ALANINE	17	37387413	rs883544	G	A	-0.0707	0.0306	0.021	1627	31959995	0.22
ALANINE	17	37474196	rs9747342		T	-0.249015357	0.017775782	2.84E-10	3790	26352407
ALANINE	17	37474196	rs9747342	C	T	-0.0539	0.0289	0.06225	1627	31959995	0.25
ALANINE	17	37510402	rs9892055		T	-0.246254617	0.017747723	4.24E-10	3784	26352407
ALANINE	17	37510402	rs9892055	C	T	-0.0523	0.0289	0.07043	1627	31959995	0.25
ALANINE	17	37515735	rs9894500		C	-0.247387528	0.017750398	3.53E-10	3798	26352407
ALANINE	17	37515735	rs9894500	G	C	-0.0539	0.0289	0.06253	1627	31959995	0.25
ALANINE	17	37505421	rs9894586		T	-0.251490835	0.017757461	1.79E-10	3790	26352407
ALANINE	17	37505421	rs9894586	C	T	-0.0524	0.0289	0.07016	1627	31959995	0.25
ALANINE	17	37507443	rs9894864		A	-0.246183796	0.01775376	4.37E-10	3796	26352407
ALANINE	17	37507443	rs9894864	G	A	-0.0538	0.0289	0.0629	1627	31959995	0.25
ALANINE	17	37537348	rs9896913		G	-0.251773619	0.017834002	2.04E-10	3756	26352407
ALANINE	17	37537348	rs9896913	G	A	0.0527	0.0289	0.06868	1627	31959995	0.75
ALANINE	17	37510092	rs9898170		C	-0.247387528	0.017750398	3.53E-10	3798	26352407
ALANINE	17	37510092	rs9898170	C	T	0.0538	0.0289	0.06297	1627	31959995	0.75
ALANINE	17	37532507	rs9898773		G	-0.247245937	0.017782241	3.88E-10	3782	26352407
ALANINE	17	37532507	rs9898773	G	C	0.0526	0.0289	0.06908	1627	31959995	0.75
ALANINE	17	37499604	rs9903363		G	-0.251278729	0.017744654	1.80E-10	3798	26352407
ALANINE	17	37499604	rs9903363	G	C	0.0524	0.0289	0.07011	1627	31959995	0.75
ALANINE	17	37468336	rs9904334		A	-0.252904498	0.017761366	1.41E-10	3797	26352407
ALANINE	17	37468336	rs9904334	G	A	-0.0522	0.0289	0.07138	1627	31959995	0.25
ALANINE	17	37556431	rs9904919		C	-0.247387528	0.017875441	4.68E-10	3740	26352407
ALANINE	17	37556431	rs9904919	G	C	-0.0504	0.0288	0.07992	1627	31959995	0.25
ALANINE	17	37555918	rs9905432		A	-0.247387528	0.017875441	4.68E-10	3740	26352407
ALANINE	17	37555918	rs9905432	C	A	-0.0505	0.0288	0.07984	1627	31959995	0.25
ALANINE	17	37499059	rs9908760		C	-0.247387528	0.017750398	3.53E-10	3798	26352407
ALANINE	17	37499059	rs9908760	C	T	0.0538	0.0289	0.06276	1627	31959995	0.75
ALANINE	17	37500434	rs9909064		T	-0.251137317	0.017759259	1.91E-10	3798	26352407
ALANINE	17	37500434	rs9909064	G	T	-0.0524	0.0289	0.0701	1627	31959995	0.25
ALANINE	17	37468598	rs9913320		C	-0.249015357	0.017767354	2.78E-10	3797	26352407
ALANINE	17	37468598	rs9913320	C	T	0.0536	0.0289	0.06387	1627	31959995	0.75
ALANINE	17	37770481	rs9915323		A	-0.238525542	0.017753525	1.55E-09	3564	26352407
ALANINE	17	37770481	rs9915323	T	A	-0.0392	0.0275	0.1532	1627	31959995	0.29
ALANINE	17	37483599	rs9944411		C	-0.248803081	0.017760024	2.85E-10	3798	26352407
ALANINE	17	37483599	rs9944411	C	T	0.0538	0.0289	0.06313	1627	31959995	0.75
BETAINE	10	61453455	rs10993963		C	0.397706067	0.03277876	6.75E-07	3717	26352407
BETAINE	10	61453455	rs10993963	G	C	0.1681	0.0466	0.0003121	1627	31959995	0.14
BETAINE	10	61420008	rs11006661		A	0.509672462	0.03658961	1.97E-08	3379	26352407
BETAINE	10	61420008	rs11006661	G	A	0.1592	0.0461	0.0005545	1627	31959995	0.15
BETAINE	10	61429527	rs11006681		A	0.476730191	0.034884438	3.14E-08	3378	26352407
BETAINE	10	61429527	rs11006681	G	A	0.1704	0.0441	0.0001118	1627	31959995	0.16
BETAINE	10	61437030	rs11006683		G	0.511878743	0.036292225	1.32E-08	3410	26352407
BETAINE	10	61437030	rs11006683	G	A	-0.1605	0.046	0.0004905	1627	31959995	0.85
BETAINE	10	61445799	rs11006690		G	0.43290146	0.032922238	8.42E-08	3744	26352407
BETAINE	10	61445799	rs11006690	G	A	-0.1693	0.0466	0.0002799	1627	31959995	0.86
BETAINE	10	61447658	rs11006692		T	0.424351852	0.032835643	1.35E-07	3746	26352407
BETAINE	10	61447658	rs11006692	C	T	0.1684	0.0466	0.0002995	1627	31959995	0.14
BETAINE	17	37396679	rs11078893		T	-0.31079309	0.02556159	3.17E-08	3575	26352407
BETAINE	17	37396679	rs11078893	C	T	-0.085	0.0391	0.02969	1627	31959995	0.25
BETAINE	10	61403131	rs11510917		G	0.475768172	0.035654298	6.55E-08	3289	26352407
BETAINE	10	61403131	rs11510917	G	A	-0.1752	0.0442	7.27E-05	1627	31959995	0.84
BETAINE	10	61405043	rs11516732		A	0.464678855	0.036191767	1.92E-07	3276	26352407
BETAINE	10	61405043	rs11516732	T	A	0.1713	0.0442	0.0001055	1627	31959995	0.16
BETAINE	10	61413353	rs12356193		G	0.495582294	0.034967969	1.05E-08	3367	26352407
BETAINE	10	61413353	rs12356193	G	A	-0.1735	0.044	8.18E-05	1627	31959995	0.84
BETAINE	10	61440304	rs12772586		C	0.511260856	0.036289627	1.37E-08	3411	26352407
BETAINE	10	61440304	rs12772586	C	T	-0.1622	0.046	0.000429	1627	31959995	0.85
BETAINE	17	37419220	rs2338756		G	-0.325318073	0.025895072	1.02E-08	3312	26352407
BETAINE	17	37419220	rs2338756	G	A	0.0764	0.0389	0.04957	1627	31959995	0.75
BETAINE	10	61451978	rs35081622		C	0.414789076	0.032871907	2.55E-07	3745	26352407
BETAINE	10	61451978	rs35081622	C	T	-0.1693	0.0466	0.0002797	1627	31959995	0.86
BETAINE	10	61450121	rs35209863		C	0.424438115	0.032792266	1.30E-07	3751	26352407
BETAINE	10	61450121	rs35209863	C	T	-0.1693	0.0466	0.0002799	1627	31959995	0.86
BETAINE	10	61399418	rs7094004		G	0.468691713	0.036338343	1.71E-07	3270	26352407
BETAINE	10	61399418	rs7094004	G	A	-0.1757	0.0442	7.00E-05	1627	31959995	0.84
BETAINE	10	61449564	rs7094971		G	0.435150045	0.032759689	6.32E-08	3763	26352407
BETAINE	10	61449564	rs7094971	G	A	-0.1693	0.0466	0.0002799	1627	31959995	0.86
BETAINE	10	61439289	rs72812348		T	0.511260856	0.036289627	1.37E-08	3411	26352407
BETAINE	10	61439289	rs72812348	C	T	0.1615	0.046	0.0004512	1627	31959995	0.15
BETAINE	17	37535336	rs73293051		C	-0.32013864	0.025581462	1.19E-08	3653	26352407
BETAINE	17	37535336	rs73293051	C	T	0.077	0.0389	0.04806	1627	31959995	0.75
BETAINE	10	61445594	rs753762		A	0.430567816	0.032951584	1.01E-07	3740	26352407
BETAINE	10	61445594	rs753762	G	A	0.1684	0.0466	0.0002994	1627	31959995	0.14
CREATINE	2	211637695	rs10166381		T	0.445892604	0.029013167	4.19E-10	3767	26352407
CREATINE	2	211637695	rs10166381	C	T	0.0977	0.0514	0.05719	1627	31959995	0.2
CREATINE	2	211568055	rs10167685		T	-0.368541987	0.023338956	4.36E-13	3830	26352407
CREATINE	2	211568055	rs10167685	T	A	0.0956	0.0427	0.02531	1627	31959995	0.63
CREATINE	2	211644647	rs10172053		G	0.437919383	0.029063493	8.71E-10	3752	26352407
CREATINE	2	211644647	rs10172053	G	T	-0.098	0.0514	0.05642	1627	31959995	0.81
CREATINE	2	211575134	rs10184528		A	-0.359824606	0.023354815	1.68E-12	3820	26352407
CREATINE	2	211575134	rs10184528	T	A	-0.1036	0.0422	0.014	1627	31959995	0.39
CREATINE	2	211599746	rs10192282		T	0.433766141	0.028297709	4.36E-10	3773	26352407
CREATINE	2	211599746	rs10192282	C	T	0.0943	0.05	0.05904	1627	31959995	0.21
CREATINE	2	211565259	rs10192656		C	-0.356685516	0.023575128	4.27E-12	3731	26352407
CREATINE	2	211565259	rs10192656	C	T	0.0946	0.0426	0.0264	1627	31959995	0.62
CREATINE	2	211614638	rs10206976		T	0.464155752	0.028868653	7.15E-11	3823	26352407
CREATINE	2	211614638	rs10206976	G	T	0.1184	0.0518	0.02224	1627	31959995	0.19
CREATINE	2	211575735	rs10211079		C	-0.361665568	0.023508018	1.78E-12	3807	26352407
CREATINE	2	211575735	rs10211079	G	C	-0.098	0.0428	0.02196	1627	31959995	0.38
CREATINE	2	211575748	rs10211086		C	-0.359824606	0.023354815	1.68E-12	3820	26352407
CREATINE	2	211575748	rs10211086	G	C	-0.1037	0.0422	0.01397	1627	31959995	0.39
CREATINE	2	211593938	rs1024896		G	-0.361529239	0.023448904	1.60E-12	3830	26352407
CREATINE	2	211593938	rs1024896	G	A	0.0936	0.0427	0.02827	1627	31959995	0.62
CREATINE	2	211593520	rs1024898		A	-0.317234248	0.023950189	1.63E-09	3823	26352407
CREATINE	2	211593520	rs1024898	G	A	-0.0759	0.0439	0.08358	1627	31959995	0.33
CREATINE	2	211540507	rs1047891		A	0.503061232	0.026841915	4.51E-14	3302	26352407
CREATINE	2	211540507	rs1047891	C	A	0.053354592	0.047996938	0.266299462	996	33283231	0.298
CREATINE	2	211540507	rs1047891	C	A	0.1159	0.0448	0.009714	1627	31959995	0.33
CREATINE	2	211583022	rs10490322		T	0.443117394	0.027955192	1.17E-10	3821	26352407
CREATINE	2	211583022	rs10490322	C	T	0.1216	0.0505	0.01602	1627	31959995	0.2
CREATINE	2	211583253	rs10490323		A	0.441817218	0.027955953	1.31E-10	3822	26352407
CREATINE	2	211583253	rs10490323	G	A	0.1214	0.0505	0.01617	1627	31959995	0.2
CREATINE	2	211598400	rs10490324		T	0.462064063	0.028834907	8.18E-11	3772	26352407
CREATINE	2	211598400	rs10490324	C	T	0.1196	0.0517	0.02067	1627	31959995	0.19
CREATINE	2	211609901	rs10490325		G	0.458841639	0.028832119	1.08E-10	3810	26352407
CREATINE	2	211609901	rs10490325	G	C	-0.113	0.0514	0.02785	1627	31959995	0.81
CREATINE	2	211565772	rs10932350		G	-0.344712894	0.024669477	1.68E-10	3453	26352407
CREATINE	2	211565772	rs10932350	G	A	0.0948	0.0426	0.02612	1627	31959995	0.62
CREATINE	2	211566911	rs10932351		A	-0.36976581	0.023476119	4.93E-13	3829	26352407
CREATINE	2	211566911	rs10932351	G	A	-0.0954	0.0427	0.02561	1627	31959995	0.37
CREATINE	2	211599621	rs10932352		T	0.434544525	0.028322859	4.24E-10	3772	26352407
CREATINE	2	211599621	rs10932352	C	T	0.0948	0.05	0.05772	1627	31959995	0.21
CREATINE	2	211600061	rs10932353		T	0.428840126	0.028366845	7.34E-10	3762	26352407
CREATINE	2	211600061	rs10932353	C	T	0.094	0.05	0.05981	1627	31959995	0.21
CREATINE	2	211600311	rs10932355		G	0.435063536	0.02830948	3.97E-10	3775	26352407
CREATINE	2	211600311	rs10932355	G	A	-0.0936	0.0499	0.06099	1627	31959995	0.79
CREATINE	2	211635487	rs10932359		A	0.456839894	0.029046109	1.74E-10	3757	26352407
CREATINE	2	211635487	rs10932359	G	A	0.0997	0.0511	0.05124	1627	31959995	0.2
CREATINE	2	211652153	rs112206077		T	0.445979362	0.029412961	7.16E-10	3725	26352407
CREATINE	2	211652153	rs112206077	C	T	0.1037	0.0517	0.04483	1627	31959995	0.19
CREATINE	2	211596498	rs11680929		A	0.455621959	0.028505769	8.80E-11	3760	26352407
CREATINE	2	211596498	rs11680929	G	A	0.1136	0.0509	0.02567	1627	31959995	0.2
CREATINE	2	211575123	rs11892610		G	0.449190823	0.027955966	6.74E-11	3818	26352407
CREATINE	2	211575123	rs11892610	G	A	-0.1167	0.0502	0.02014	1627	31959995	0.8
CREATINE	2	211565470	rs12473077		C	-0.368881989	0.02342303	5.00E-13	3827	26352407
CREATINE	2	211565470	rs12473077	G	C	-0.0935	0.0427	0.02856	1627	31959995	0.37
CREATINE	2	211583281	rs12473296		A	-0.363232891	0.023576032	1.64E-12	3791	26352407
CREATINE	2	211583281	rs12473296	C	A	-0.0989	0.0428	0.02069	1627	31959995	0.38
CREATINE	2	211569399	rs12613336		C	0.437053746	0.027467822	9.55E-11	3814	26352407
CREATINE	2	211569399	rs12613336	C	T	-0.0966	0.0488	0.04766	1627	31959995	0.78
CREATINE	2	211583332	rs12998879		G	-0.366501156	0.023420954	7.18E-13	3827	26352407
CREATINE	2	211583332	rs12998879	G	A	0.0998	0.0427	0.01949	1627	31959995	0.62
CREATINE	2	211571015	rs13000743		G	-0.317303433	0.024015265	1.79E-09	3812	26352407
CREATINE	2	211571015	rs13000743	G	A	0.0804	0.0441	0.06811	1627	31959995	0.67
CREATINE	2	211572501	rs1319591		T	-0.314950254	0.0241402	2.88E-09	3799	26352407
CREATINE	2	211572501	rs1319591	C	T	-0.0819	0.044	0.06278	1627	31959995	0.33
CREATINE	2	211626075	rs149981938		G	0.464940434	0.028883462	6.84E-11	3779	26352407
CREATINE	2	211626075	rs149981938	G	A	-0.1125	0.0515	0.02881	1627	31959995	0.81
CREATINE	2	211571933	rs16844825		G	0.444678198	0.027939633	9.86E-11	3826	26352407
CREATINE	2	211571933	rs16844825	G	A	-0.1134	0.05	0.02346	1627	31959995	0.8
CREATINE	2	211581245	rs16844839		T	0.441903882	0.027874595	1.15E-10	3830	26352407
CREATINE	2	211581245	rs16844839	C	T	0.1175	0.0502	0.01931	1627	31959995	0.2
CREATINE	2	211587631	rs16844862		T	0.442683952	0.027946787	1.19E-10	3826	26352407
CREATINE	2	211587631	rs16844862	C	T	0.1195	0.0505	0.01798	1627	31959995	0.2
CREATINE	2	211602416	rs16844874		C	0.462238326	0.028822986	7.91E-11	3799	26352407
CREATINE	2	211602416	rs16844874	C	T	-0.1118	0.0514	0.02958	1627	31959995	0.81
CREATINE	2	211604005	rs17777738		A	0.442683952	0.028261878	1.90E-10	3799	26352407
CREATINE	2	211604005	rs17777738	G	A	0.0987	0.0502	0.04924	1627	31959995	0.21
CREATINE	2	211576458	rs2111713		G	-0.357914252	0.023411909	2.53E-12	3812	26352407
CREATINE	2	211576458	rs2111713	G	A	0.101	0.0422	0.01671	1627	31959995	0.61
CREATINE	2	211601116	rs2160847		C	0.427458546	0.028216798	6.69E-10	3776	26352407
CREATINE	2	211601116	rs2160847	C	T	-0.0936	0.0499	0.06099	1627	31959995	0.79
CREATINE	2	211573706	rs2193616		C	-0.362551548	0.023429957	1.32E-12	3827	26352407
CREATINE	2	211573706	rs2193616	C	A	0.098	0.0428	0.02196	1627	31959995	0.62
CREATINE	2	211573559	rs2193617		A	0.448322591	0.027939362	7.09E-11	3826	26352407
CREATINE	2	211573559	rs2193617	G	A	0.1213	0.0505	0.01631	1627	31959995	0.2
CREATINE	2	211573464	rs2193618		T	-0.363164764	0.023314705	9.34E-13	3830	26352407
CREATINE	2	211573464	rs2193618	C	T	-0.105	0.0422	0.0128	1627	31959995	0.39
CREATINE	2	211573391	rs2216403		G	-0.35634411	0.023326392	2.65E-12	3825	26352407
CREATINE	2	211573391	rs2216403	G	T	0.1037	0.0422	0.01394	1627	31959995	0.61
CREATINE	2	211616894	rs2216405		G	0.461541321	0.028729364	7.28E-11	3830	26352407
CREATINE	2	211616894	rs2216405	A	G	0.019047796	0.060604783	0.753296802	996	33283231	0.1662
CREATINE	2	211616894	rs2216405	G	A	-0.1198	0.0517	0.02039	1627	31959995	0.81
CREATINE	2	211580219	rs2287416		A	-0.321175242	0.023946514	9.93E-10	3823	26352407
CREATINE	2	211580219	rs2287416	G	A	-0.0805	0.044	0.06708	1627	31959995	0.33
CREATINE	2	211565999	rs2371026		G	-0.368269958	0.023469194	6.10E-13	3827	26352407
CREATINE	2	211565999	rs2371026	G	T	0.0935	0.0427	0.02864	1627	31959995	0.63
CREATINE	2	211566074	rs2371027		T	-0.319239961	0.024026076	1.43E-09	3822	26352407
CREATINE	2	211566074	rs2371027	C	T	-0.0759	0.044	0.0847	1627	31959995	0.33
CREATINE	2	211568889	rs2371029		T	-0.35634411	0.02383585	7.63E-12	3664	26352407
CREATINE	2	211568889	rs2371029	C	T	-0.0957	0.0427	0.02509	1627	31959995	0.37
CREATINE	2	211569722	rs2371030		G	-0.350739443	0.023279918	5.46E-12	3830	26352407
CREATINE	2	211569722	rs2371030	G	A	0.098	0.0428	0.02207	1627	31959995	0.63
CREATINE	2	211570074	rs2371031		A	-0.364186508	0.023380996	9.31E-13	3799	26352407
CREATINE	2	211570074	rs2371031	C	A	-0.1052	0.0422	0.01264	1627	31959995	0.39
CREATINE	2	211578153	rs2371034		G	-0.320207758	0.023948784	1.13E-09	3822	26352407
CREATINE	2	211578153	rs2371034	G	A	0.0801	0.044	0.06857	1627	31959995	0.67
CREATINE	2	211623969	rs35394656		C	0.459973529	0.028943532	1.15E-10	3812	26352407
CREATINE	2	211623969	rs35394656	C	T	-0.1151	0.0516	0.02564	1627	31959995	0.81
CREATINE	2	211581142	rs3815630		C	0.442423911	0.027922708	1.18E-10	3822	26352407
CREATINE	2	211581142	rs3815630	C	T	-0.1176	0.0502	0.01926	1627	31959995	0.8
CREATINE	2	211564997	rs4477843		A	-0.357914252	0.023647543	4.14E-12	3725	26352407
CREATINE	2	211564997	rs4477843	T	A	-0.0946	0.0426	0.02638	1627	31959995	0.38
CREATINE	2	211603471	rs4513233		A	0.461889808	0.028820288	8.10E-11	3800	26352407
CREATINE	2	211603471	rs4513233	G	A	0.117	0.0517	0.02354	1627	31959995	0.19
CREATINE	2	211568913	rs4517917		C	-0.370309568	0.023483621	4.63E-13	3828	26352407
CREATINE	2	211568913	rs4517917	C	T	0.0956	0.0427	0.02511	1627	31959995	0.63
CREATINE	2	211564911	rs4530296		T	-0.370717321	0.02355649	5.12E-13	3800	26352407
CREATINE	2	211564911	rs4530296	C	T	-0.0936	0.0427	0.02849	1627	31959995	0.37
CREATINE	2	211566343	rs4560045		A	0.44147058	0.027479054	6.49E-11	3809	26352407
CREATINE	2	211566343	rs4560045	T	A	0.1077	0.0492	0.02854	1627	31959995	0.22
CREATINE	2	211564900	rs4608460		G	-0.358391956	0.023663965	3.99E-12	3722	26352407
CREATINE	2	211564900	rs4608460	G	A	0.1037	0.0425	0.01479	1627	31959995	0.61
CREATINE	2	211564821	rs4619536		G	-0.351423506	0.023656376	1.07E-11	3710	26352407
CREATINE	2	211564821	rs4619536	G	A	0.1037	0.0425	0.01481	1627	31959995	0.61
CREATINE	2	211575322	rs4672590		G	-0.359824606	0.023354815	1.68E-12	3820	26352407
CREATINE	2	211575322	rs4672590	G	C	0.1011	0.0422	0.01669	1627	31959995	0.61
CREATINE	2	211565692	rs4673546		T	0.461889808	0.028024741	2.37E-11	3810	26352407
CREATINE	2	211565692	rs4673546	C	T	0.1241	0.0506	0.01426	1627	31959995	0.2
CREATINE	2	211571627	rs4673548		T	-0.361188391	0.023330034	1.30E-12	3816	26352407
CREATINE	2	211571627	rs4673548	C	T	-0.1024	0.0421	0.01509	1627	31959995	0.39
CREATINE	2	211608379	rs4673553		G	0.336042649	0.022831777	1.25E-09	3768	26352407
CREATINE	2	211608379	rs4673553	G	T	-0.0705	0.0413	0.08741	1627	31959995	0.54
CREATINE	2	211605844	rs55781041		A	0.443811005	0.028258701	1.72E-10	3806	26352407
CREATINE	2	211605844	rs55781041	G	A	0.0993	0.0502	0.048	1627	31959995	0.21
CREATINE	2	211549856	rs55932961		A	0.449972403	0.028238948	9.72E-11	3762	26352407
CREATINE	2	211549856	rs55932961	G	A	0.1398	0.0513	0.006425	1627	31959995	0.2
CREATINE	2	211593337	rs56038715		T	0.434025585	0.027934157	2.53E-10	3823	26352407
CREATINE	2	211593337	rs56038715	G	T	0.1167	0.0505	0.02087	1627	31959995	0.2
CREATINE	2	211593659	rs56090331		T	0.434025585	0.027934157	2.53E-10	3823	26352407
CREATINE	2	211593659	rs56090331	G	T	0.1165	0.0505	0.0211	1627	31959995	0.2
CREATINE	2	211606024	rs56298236		T	0.463109763	0.028816481	7.23E-11	3807	26352407
CREATINE	2	211606024	rs56298236	C	T	0.1177	0.0517	0.02277	1627	31959995	0.19
CREATINE	2	211606119	rs56320616		A	0.463109763	0.028816481	7.23E-11	3807	26352407
CREATINE	2	211606119	rs56320616	G	A	0.1177	0.0517	0.02272	1627	31959995	0.19
CREATINE	2	211607873	rs56364701		G	0.463109763	0.028816481	7.23E-11	3807	26352407
CREATINE	2	211607873	rs56364701	G	T	-0.118	0.0517	0.0224	1627	31959995	0.81
CREATINE	2	211593436	rs56404001		T	0.434025585	0.027934157	2.53E-10	3823	26352407
CREATINE	2	211593436	rs56404001	C	T	0.1166	0.0505	0.02094	1627	31959995	0.2
CREATINE	2	211608286	rs57364222		A	0.463109763	0.028816481	7.23E-11	3807	26352407
CREATINE	2	211608286	rs57364222	C	A	0.1182	0.0517	0.02225	1627	31959995	0.19
CREATINE	2	211604450	rs57548804		A	0.44259727	0.028256676	1.91E-10	3803	26352407
CREATINE	2	211604450	rs57548804	C	A	0.0943	0.05	0.05901	1627	31959995	0.21
CREATINE	2	211588614	rs60285414		A	0.442683952	0.027955445	1.21E-10	3825	26352407
CREATINE	2	211588614	rs60285414	T	A	0.119	0.0505	0.01846	1627	31959995	0.2
CREATINE	2	211598061	rs66826907		A	0.43913161	0.028287802	2.71E-10	3769	26352407
CREATINE	2	211598061	rs66826907	G	A	0.1014	0.0502	0.04355	1627	31959995	0.21
CREATINE	2	211602746	rs67868327		T	0.443030701	0.028264981	1.86E-10	3798	26352407
CREATINE	2	211602746	rs67868327	G	T	0.0985	0.0502	0.04967	1627	31959995	0.21
CREATINE	2	211543055	rs715		C	0.533745202	0.025587664	6.33E-17	3536	26352407
CREATINE	2	211543055	rs715	T	C	0.043544257	0.048018738	0.364503035	996	33283231	0.2887
CREATINE	2	211543055	rs715	C	T	-0.1309	0.0437	0.002738	1627	31959995	0.68
CREATINE	2	211586445	rs72933859		T	0.442683952	0.027946787	1.19E-10	3826	26352407
CREATINE	2	211586445	rs72933859	C	T	0.1203	0.0505	0.01721	1627	31959995	0.2
CREATINE	2	211589050	rs72933873		A	0.434371537	0.028280635	4.04E-10	3773	26352407
CREATINE	2	211589050	rs72933873	G	A	0.1188	0.0505	0.01869	1627	31959995	0.2
CREATINE	2	211590507	rs72933879		G	0.435236556	0.027958995	2.36E-10	3825	26352407
CREATINE	2	211590507	rs72933879	G	A	-0.1131	0.0503	0.02448	1627	31959995	0.8
CREATINE	2	211595900	rs72933889		T	0.450754145	0.028411971	1.17E-10	3771	26352407
CREATINE	2	211595900	rs72933889	C	T	0.1121	0.0509	0.02774	1627	31959995	0.2
CREATINE	2	211599246	rs72933893		G	0.45788415	0.028873795	1.24E-10	3774	26352407
CREATINE	2	211599246	rs72933893	G	A	-0.113	0.0514	0.02793	1627	31959995	0.81
CREATINE	2	211651923	rs72941839		C	0.453187268	0.02919302	2.93E-10	3757	26352407
CREATINE	2	211651923	rs72941839	C	T	-0.1025	0.0517	0.04731	1627	31959995	0.81
CREATINE	2	211562924	rs72944180		T	0.450319824	0.028168277	8.44E-11	3759	26352407
CREATINE	2	211562924	rs72944180	C	T	0.1312	0.0508	0.009761	1627	31959995	0.2
CREATINE	2	211570917	rs72946069		C	0.448496222	0.027915362	6.74E-11	3820	26352407
CREATINE	2	211570917	rs72946069	C	T	-0.1138	0.05	0.02289	1627	31959995	0.8
CREATINE	2	211583101	rs72946100		T	0.443117394	0.027955192	1.17E-10	3821	26352407
CREATINE	2	211583101	rs72946100	C	T	0.1215	0.0505	0.01611	1627	31959995	0.2
CREATINE	2	211601239	rs7421152		T	0.443550886	0.028305032	1.88E-10	3778	26352407
CREATINE	2	211601239	rs7421152	T	A	-0.0935	0.0499	0.06108	1627	31959995	0.79
CREATINE	2	211559536	rs7424145		A	0.450493547	0.028208808	8.85E-11	3766	26352407
CREATINE	2	211559536	rs7424145	G	A	0.1328	0.0509	0.009052	1627	31959995	0.2
CREATINE	2	211605442	rs75682318		G	0.443811005	0.028258701	1.72E-10	3806	26352407
CREATINE	2	211605442	rs75682318	G	A	-0.0945	0.05	0.05858	1627	31959995	0.79
CREATINE	2	211642360	rs78087469		T	0.437226857	0.029148291	1.03E-09	3752	26352407
CREATINE	2	211642360	rs78087469	C	T	0.0904	0.0517	0.08055	1627	31959995	0.19
CREATININE	2	211540507	rs1047891	A	C	0.032893447	0.003751007	1.67E-18	352922	33462484
CREATININE	2	211540507	rs1047891	C	A	-0.057069227	0.046141001	0.21614495	996	33283231	0.298
CREATININE	2	211540507	rs1047891	C	A	0.0132	0.0113	0.2395	1627	31959995	0.33
CREATININE	15	75614821	rs111858375	A	C	-0.024237277	0.003895277	6.97E-10	352922	33462484
CREATININE	15	75614821	rs111858375	C	A	0.0084	0.0117	0.4688	1627	31959995	0.27
CREATININE	15	45695695	rs1153849	A	G	0.024814355	0.004039546	5.26E-10	352922	33462484
CREATININE	15	45695695	rs1153849	G	A	0.0109	0.0114	0.3421	1627	31959995	0.27
CREATININE	1	77964855	rs11806197	G	A	0.025824241	0.004472355	6.69E-09	352922	33462484
CREATININE	1	77964855	rs11806197	G	A	0.0085	0.0137	0.5367	1627	31959995	0.83
CREATININE	15	45706739	rs12440038	G	A	0.025102894	0.004039546	2.95E-10	352922	33462484
CREATININE	15	45706739	rs12440038	G	A	-0.0109	0.0115	0.3419	1627	31959995	0.73
CREATININE	2	211569399	rs12613336	C	T	0.027411206	0.004328085	1.79E-10	352922	33462484
CREATININE	2	211569399	rs12613336	C	T	-0.0181	0.0122	0.1385	1627	31959995	0.78
CREATININE	7	17309279	rs12670403	A	C	-0.025968511	0.003462468	6.95E-14	352922	33462484
CREATININE	7	17309279	rs12670403	C	A	0.041683711	0.043621299	0.339283661	996	33283231	0.4693
CREATININE	7	17309279	rs12670403	C	A	0.0061	0.0103	0.5558	1627	31959995	0.48
CREATININE	15	45661678	rs1288775	A	T	0.02611278	0.004039546	7.02E-11	352922	33462484
CREATININE	15	45661678	rs1288775	T	A	0.0116	0.0114	0.3124	1627	31959995	0.27
CREATININE	1	77941524	rs1532508	C	T	-0.021207617	0.003462468	1.48E-09	352922	33462484
CREATININE	1	77941524	rs1532508	C	T	-0.0116	0.01	0.2428	1627	31959995	0.49
CREATININE	1	78623626	rs17391694	T	C	0.030585135	0.005049433	2.18E-09	352922	33462484
CREATININE	1	78623626	rs17391694	C	T	0.091035387	0.074075937	0.219091749	996	33283231	0.09854
CREATININE	1	78623626	rs17391694	C	T	-0.0027	0.0173	0.8736	1627	31959995	0.1
CREATININE	15	75498744	rs1873379	C	G	-0.030008057	0.003895277	1.70E-14	352922	33462484
CREATININE	15	75498744	rs1873379	G	C	0.01	0.0117	0.3931	1627	31959995	0.27
CREATININE	15	75607479	rs1984586	A	G	-0.024525816	0.003895277	4.22E-10	352922	33462484
CREATININE	15	75607479	rs1984586	G	A	0.0082	0.0117	0.4811	1627	31959995	0.27
CREATININE	2	211616894	rs2216405	G	A	0.027411206	0.004616624	2.50E-09	352922	33462484
CREATININE	2	211616894	rs2216405	A	G	-0.090068099	0.058237789	0.121969947	996	33283231	0.1662
CREATININE	2	211616894	rs2216405	G	A	-0.02	0.013	0.122	1627	31959995	0.81
CREATININE	5	103947205	rs2447828	T	C	0.021351887	0.003462468	1.33E-09	352922	33462484
CREATININE	5	103947205	rs2447828	C	T	0.0074	0.0104	0.4807	1627	31959995	0.44
CREATININE	15	75019449	rs2470893	T	C	-0.034047603	0.003751007	1.80E-19	352922	33462484
CREATININE	15	75019449	rs2470893	C	T	-0.07114889	0.049453854	0.150237661	996	33283231	0.24
CREATININE	15	75019449	rs2470893	C	T	0	0.0113	0.9979	1627	31959995	0.29
CREATININE	15	75027880	rs2472297	T	C	-0.042270965	0.004039546	4.14E-26	352922	33462484
CREATININE	15	75027880	rs2472297	C	T	-8.00E-04	0.0121	0.9444	1627	31959995	0.23
CREATININE	15	75289722	rs3812945	C	T	-0.021496156	0.003462468	1.15E-09	352922	33462484
CREATININE	15	75289722	rs3812945	C	T	0.0011	0.0107	0.9216	1627	31959995	0.56
CREATININE	7	17284577	rs4410790	C	T	-0.031306482	0.003606738	3.92E-18	352922	33462484
CREATININE	7	17284577	rs4410790	C	T	-0.002856307	0.043700722	0.947886864	996	33283231	0.4285
CREATININE	7	17284577	rs4410790	C	T	-0.0066	0.0105	0.5331	1627	31959995	0.39
CREATININE	15	45646051	rs4774578	A	G	0.024814355	0.004039546	4.78E-10	352922	33462484
CREATININE	15	45646051	rs4774578	G	A	0.0102	0.0114	0.3737	1627	31959995	0.27
CREATININE	22	24843594	rs4822492	G	C	-0.021207617	0.003606738	2.00E-09	352922	33462484
CREATININE	22	24843594	rs4822492	G	C	-7.00E-04	0.0101	0.9465	1627	31959995	0.43
CREATININE	15	75610684	rs55653892	C	G	-0.02337166	0.003895277	3.82E-09	352922	33462484
CREATININE	15	75610684	rs55653892	G	C	0.0094	0.0116	0.4213	1627	31959995	0.26
CREATININE	22	24878218	rs5760444	C	T	-0.021063348	0.003462468	2.64E-09	352922	33462484
CREATININE	22	24878218	rs5760444	C	T	-8.00E-04	0.0101	0.9389	1627	31959995	0.43
CREATININE	18	53210302	rs613872	T	G	0.036355915	0.004616624	4.62E-15	352922	33462484
CREATININE	18	53210302	rs613872	T	G	-0.112219565	0.056891022	0.048548497	996	33283231	0.161
CREATININE	18	53210302	rs613872	G	T	-0.036	0.0137	0.008744	1627	31959995	0.83
CREATININE	7	17287269	rs6968865	T	A	-0.029863787	0.003606738	1.59E-16	352922	33462484
CREATININE	7	17287269	rs6968865	T	A	0.002008996	0.043688518	0.963322579	996	33283231	0.4279
CREATININE	7	17287269	rs6968865	T	A	-0.0071	0.0105	0.5006	1627	31959995	0.39
CREATININE	10	22032942	rs7072776	G	A	-0.024093007	0.004039546	4.96E-09	352922	33462484
CREATININE	10	22032942	rs7072776	G	A	-4.25E-05	0.046763668	0.99927531	996	33283231	0.3002
CREATININE	10	22032942	rs7072776	G	A	0.0029	0.0113	0.7998	1627	31959995	0.29
CREATININE	15	45639471	rs7167900	G	A	0.024814355	0.004039546	4.52E-10	352922	33462484
CREATININE	15	45639471	rs7167900	G	A	-0.0108	0.0114	0.3468	1627	31959995	0.73
CREATININE	18	53186911	rs72932713	C	T	-0.04371366	0.007646284	1.14E-08	352922	33462484
CREATININE	18	53186911	rs72932713	C	T	-0.0328	0.0225	0.1445	1627	31959995	0.95
CREATININE	12	3379139	rs73048933	C	T	0.043425121	0.007213475	2.00E-09	352922	33462484
CREATININE	12	3379139	rs73048933	C	T	-0.0046	0.0205	0.8237	1627	31959995	0.93
CREATININE	15	75781554	rs77716675	G	A	-0.022938851	0.004039546	8.25E-09	352922	33462484
CREATININE	15	75781554	rs77716675	G	A	-0.0091	0.0118	0.4371	1627	31959995	0.74
CREATININE	18	53423144	rs784235	G	A	0.026834128	0.004472355	2.86E-09	352922	33462484
CREATININE	18	53423144	rs784235	G	A	0.0178	0.0134	0.1853	1627	31959995	0.17
CREATININE	7	75845837	rs78663390	A	C	-0.029719518	0.004760894	5.66E-10	352922	33462484
CREATININE	7	75845837	rs78663390	C	A	-0.0099	0.0147	0.501	1627	31959995	0.15
CREATININE	10	22050570	rs7910002	C	G	-0.022361773	0.003751007	3.81E-09	352922	33462484
CREATININE	10	22050570	rs7910002	G	C	9.00E-04	0.0109	0.931	1627	31959995	0.67
CREATININE	19	41392490	rs79600176	C	T	0.073144639	0.012262908	2.92E-09	352922	33462484
CREATININE	19	41392490	rs79600176	C	T	0.0186	0.0319	0.5602	1627	31959995	0.97
GLYCINE	2	211637695	rs10166381		T	0.342449572	0.023242587	1.24E-09	3757	26352407
GLYCINE	2	211637695	rs10166381	C	T	0.1018	0.0417	0.0145	1627	31959995	0.2
GLYCINE	2	211644647	rs10172053		G	0.345235019	0.023326834	1.07E-09	3742	26352407
GLYCINE	2	211644647	rs10172053	G	T	-0.1059	0.0417	0.01109	1627	31959995	0.8
GLYCINE	2	211575134	rs10184528		A	-0.213718995	0.018811232	3.57E-07	3810	26352407
GLYCINE	2	211575134	rs10184528	T	A	-0.129	0.0342	0.0001645	1627	31959995	0.39
GLYCINE	2	211599746	rs10192282		T	0.334190104	0.022730419	1.29E-09	3762	26352407
GLYCINE	2	211599746	rs10192282	C	T	0.0872	0.0406	0.03154	1627	31959995	0.21
GLYCINE	2	211614638	rs10206976		T	0.369549422	0.023180126	5.89E-11	3813	26352407
GLYCINE	2	211614638	rs10206976	G	T	0.1124	0.042	0.007395	1627	31959995	0.19
GLYCINE	2	211575735	rs10211079		C	-0.200162948	0.018939341	2.29E-06	3797	26352407
GLYCINE	2	211575735	rs10211079	G	C	-0.1233	0.0347	0.0003803	1627	31959995	0.37
GLYCINE	2	211575748	rs10211086		C	-0.213718995	0.018811232	3.57E-07	3810	26352407
GLYCINE	2	211575748	rs10211086	G	C	-0.1291	0.0342	0.0001617	1627	31959995	0.39
GLYCINE	2	211593938	rs1024896		G	-0.202893242	0.018835959	1.44E-06	3831	26352407
GLYCINE	2	211593938	rs1024896	G	A	0.12	0.0346	0.0005292	1627	31959995	0.63
GLYCINE	2	211593520	rs1024898		A	-0.197718027	0.01930427	4.67E-06	3813	26352407
GLYCINE	2	211593520	rs1024898	G	A	-0.135	0.0355	0.0001437	1627	31959995	0.33
GLYCINE	9	6632716	rs1025721		T	0.276395592	0.023088531	6.20E-07	3664	26352407
GLYCINE	9	6632716	rs1025721	C	T	0.1454	0.0404	0.0003219	1627	31959995	0.21
GLYCINE	9	6633240	rs1025722		G	0.267706381	0.022484637	6.89E-07	3721	26352407
GLYCINE	9	6633240	rs1025722	G	T	-0.1324	0.0391	0.0007099	1627	31959995	0.77
GLYCINE	5	150746034	rs10463316		G	-0.205118819	0.018746375	9.75E-07	3817	26352407
GLYCINE	5	150746034	rs10463316	A	G	-0.110246258	0.046027501	0.016610132	996	33283231	0.3847
GLYCINE	5	150746034	rs10463316	G	A	0.0859	0.0337	0.01089	1627	31959995	0.59
GLYCINE	2	211540507	rs1047891		A	0.419955109	0.02136647	1.26E-15	3295	26352407
GLYCINE	2	211540507	rs1047891	C	A	0.140164452	0.04759081	0.00322746	996	33283231	0.298
GLYCINE	2	211540507	rs1047891	C	A	0.1517	0.0362	2.76E-05	1627	31959995	0.33
GLYCINE	2	211583022	rs10490322		T	0.386673901	0.022418092	1.64E-12	3811	26352407
GLYCINE	2	211583022	rs10490322	C	T	0.1238	0.0409	0.00246	1627	31959995	0.2
GLYCINE	2	211583253	rs10490323		A	0.386588508	0.022413404	1.64E-12	3812	26352407
GLYCINE	2	211583253	rs10490323	G	A	0.1237	0.0409	0.002476	1627	31959995	0.2
GLYCINE	2	211598400	rs10490324		T	0.372355468	0.023177644	4.28E-11	3761	26352407
GLYCINE	2	211598400	rs10490324	C	T	0.1158	0.0419	0.005701	1627	31959995	0.19
GLYCINE	2	211609901	rs10490325		G	0.366660573	0.02314913	7.71E-11	3799	26352407
GLYCINE	2	211609901	rs10490325	G	C	-0.1037	0.0417	0.01283	1627	31959995	0.81
GLYCINE	2	211566911	rs10932351		A	-0.199947296	0.018918289	2.29E-06	3819	26352407
GLYCINE	2	211566911	rs10932351	G	A	-0.1218	0.0347	0.000446	1627	31959995	0.37
GLYCINE	2	211599621	rs10932352		T	0.335368888	0.022750768	1.18E-09	3761	26352407
GLYCINE	2	211599621	rs10932352	C	T	0.0878	0.0406	0.03046	1627	31959995	0.21
GLYCINE	2	211600061	rs10932353		T	0.333180021	0.022780974	1.56E-09	3751	26352407
GLYCINE	2	211600061	rs10932353	C	T	0.0874	0.0406	0.03121	1627	31959995	0.21
GLYCINE	2	211600311	rs10932355		G	0.334190104	0.022741632	1.32E-09	3764	26352407
GLYCINE	2	211600311	rs10932355	G	A	-0.0871	0.0405	0.03163	1627	31959995	0.79
GLYCINE	2	211635487	rs10932359		A	0.347684584	0.023275033	7.56E-10	3747	26352407
GLYCINE	2	211635487	rs10932359	G	A	0.1074	0.0415	0.009607	1627	31959995	0.2
GLYCINE	2	211652153	rs112206077		T	0.352419409	0.023591831	7.73E-10	3715	26352407
GLYCINE	2	211652153	rs112206077	C	T	0.1069	0.0419	0.01079	1627	31959995	0.19
GLYCINE	2	211596498	rs11680929		A	0.383515679	0.02287079	6.42E-12	3749	26352407
GLYCINE	2	211596498	rs11680929	G	A	0.1197	0.0413	0.003713	1627	31959995	0.2
GLYCINE	2	211575123	rs11892610		G	0.38291848	0.022427038	2.65E-12	3808	26352407
GLYCINE	2	211575123	rs11892610	G	A	-0.115	0.0407	0.00471	1627	31959995	0.8
GLYCINE	2	211565470	rs12473077		C	-0.204831737	0.01888484	1.21E-06	3816	26352407
GLYCINE	2	211565470	rs12473077	G	C	-0.1206	0.0347	0.0005067	1627	31959995	0.37
GLYCINE	2	211583281	rs12473296		A	-0.203826742	0.018980474	1.55E-06	3782	26352407
GLYCINE	2	211583281	rs12473296	C	A	-0.1238	0.0347	0.0003629	1627	31959995	0.37
GLYCINE	2	211569399	rs12613336		C	0.352842459	0.022089084	4.90E-11	3804	26352407
GLYCINE	2	211569399	rs12613336	C	T	-0.0975	0.0395	0.01363	1627	31959995	0.78
GLYCINE	5	150693906	rs12655635		T	-0.336956329	0.02509409	8.59E-10	3777	26352407
GLYCINE	5	150693906	rs12655635	C	T	-0.292909097	0.059990002	1.05E-06	996	33283231	0.1616
GLYCINE	5	150693906	rs12655635	C	T	-0.1015	0.0434	0.01933	1627	31959995	0.18
GLYCINE	9	6632005	rs1269167		T	0.257142195	0.022010238	1.07E-06	3800	26352407
GLYCINE	9	6632005	rs1269167	C	T	0.1319	0.0391	0.0007524	1627	31959995	0.23
GLYCINE	2	211583332	rs12998879		G	-0.204975282	0.01886746	1.16E-06	3818	26352407
GLYCINE	2	211583332	rs12998879	G	A	0.1236	0.0347	0.0003665	1627	31959995	0.63
GLYCINE	2	211571015	rs13000743		G	-0.200019182	0.019358773	3.82E-06	3802	26352407
GLYCINE	2	211571015	rs13000743	G	A	0.14	0.0356	8.52E-05	1627	31959995	0.67
GLYCINE	2	211572501	rs1319591		T	-0.197646088	0.01941131	5.31E-06	3790	26352407
GLYCINE	2	211572501	rs1319591	C	T	-0.139	0.0356	9.44E-05	1627	31959995	0.33
GLYCINE	2	211626075	rs149981938		G	0.363434534	0.023165131	1.14E-10	3770	26352407
GLYCINE	2	211626075	rs149981938	G	A	-0.1038	0.0418	0.01293	1627	31959995	0.81
GLYCINE	9	6639239	rs1629134		T	0.257059785	0.022240085	1.38E-06	3812	26352407
GLYCINE	9	6639239	rs1629134	C	T	0.1529	0.0399	0.0001272	1627	31959995	0.22
GLYCINE	9	6640703	rs1658977		C	0.256482967	0.022298063	1.55E-06	3806	26352407
GLYCINE	9	6640703	rs1658977	C	T	-0.1558	0.0399	9.34E-05	1627	31959995	0.78
GLYCINE	9	6640930	rs1658978		C	0.268367677	0.022799401	9.21E-07	3808	26352407
GLYCINE	9	6640930	rs1658978	C	T	-0.1576	0.0413	0.0001355	1627	31959995	0.79
GLYCINE	2	211571933	rs16844825		G	0.386673901	0.022411767	1.62E-12	3817	26352407
GLYCINE	2	211571933	rs16844825	G	A	-0.1108	0.0405	0.00628	1627	31959995	0.8
GLYCINE	2	211581245	rs16844839		T	0.395907899	0.022350342	4.39E-13	3820	26352407
GLYCINE	2	211581245	rs16844839	C	T	0.1157	0.0407	0.004478	1627	31959995	0.2
GLYCINE	2	211587631	rs16844862		T	0.388467602	0.022418464	1.31E-12	3816	26352407
GLYCINE	2	211587631	rs16844862	C	T	0.1229	0.0409	0.002655	1627	31959995	0.2
GLYCINE	2	211602416	rs16844874		C	0.373376378	0.023150406	3.64E-11	3788	26352407
GLYCINE	2	211602416	rs16844874	C	T	-0.1053	0.0417	0.01152	1627	31959995	0.81
GLYCINE	9	6639196	rs1755600		C	0.259367988	0.022266671	1.16E-06	3810	26352407
GLYCINE	9	6639196	rs1755600	C	A	-0.1526	0.0399	0.000131	1627	31959995	0.78
GLYCINE	9	6639496	rs1755601		T	0.262172807	0.022283531	9.11E-07	3809	26352407
GLYCINE	9	6639496	rs1755601	T	A	-0.1546	0.0399	0.0001082	1627	31959995	0.78
GLYCINE	9	6640512	rs1755603		A	0.267623728	0.022798874	9.81E-07	3807	26352407
GLYCINE	9	6640512	rs1755603	G	A	0.1568	0.0413	0.0001488	1627	31959995	0.21
GLYCINE	9	6640977	rs1755604		A	0.251295784	0.022303469	2.48E-06	3800	26352407
GLYCINE	9	6640977	rs1755604	G	A	0.1563	0.0399	8.87E-05	1627	31959995	0.22
GLYCINE	9	6641465	rs1755605		T	0.269111781	0.0227953	8.57E-07	3804	26352407
GLYCINE	9	6641465	rs1755605	C	T	0.1584	0.0413	0.0001241	1627	31959995	0.21
GLYCINE	9	6641895	rs1755608		G	0.273165718	0.022783488	5.86E-07	3820	26352407
GLYCINE	9	6641895	rs1755608	G	A	-0.1587	0.0412	0.000119	1627	31959995	0.79
GLYCINE	9	6641917	rs1755609		A	0.271924231	0.022720233	6.11E-07	3820	26352407
GLYCINE	9	6641917	rs1755609	G	A	0.1589	0.0412	0.0001165	1627	31959995	0.21
GLYCINE	9	6643754	rs1755615		C	0.277058488	0.022714206	3.79E-07	3692	26352407
GLYCINE	9	6643754	rs1755615	C	T	-0.1516	0.0399	0.0001456	1627	31959995	0.78
GLYCINE	2	211604005	rs17777738		A	0.336885024	0.022714732	9.38E-10	3788	26352407
GLYCINE	2	211604005	rs17777738	G	A	0.0949	0.0407	0.01978	1627	31959995	0.21
GLYCINE	2	211576458	rs2111713		G	-0.21436305	0.01884399	3.44E-07	3802	26352407
GLYCINE	2	211576458	rs2111713	G	A	0.1288	0.0343	0.000171	1627	31959995	0.61
GLYCINE	2	211601116	rs2160847		C	0.333348349	0.022720631	1.39E-09	3765	26352407
GLYCINE	2	211601116	rs2160847	C	T	-0.0871	0.0405	0.03163	1627	31959995	0.79
GLYCINE	2	211573706	rs2193616		C	-0.20267778	0.018893596	1.59E-06	3817	26352407
GLYCINE	2	211573706	rs2193616	C	A	0.1229	0.0347	0.000397	1627	31959995	0.63
GLYCINE	2	211573559	rs2193617		A	0.385990814	0.022415385	1.77E-12	3817	26352407
GLYCINE	2	211573559	rs2193617	G	A	0.1233	0.0409	0.002573	1627	31959995	0.2
GLYCINE	2	211573464	rs2193618		T	-0.210998176	0.018706768	4.38E-07	3832	26352407
GLYCINE	2	211573464	rs2193618	C	T	-0.1301	0.0342	0.0001442	1627	31959995	0.39
GLYCINE	2	211573391	rs2216403		G	-0.215078511	0.018794949	2.91E-07	3815	26352407
GLYCINE	2	211573391	rs2216403	G	T	0.1287	0.0342	0.0001704	1627	31959995	0.61
GLYCINE	2	211616894	rs2216405		G	0.373206207	0.023022475	2.88E-11	3834	26352407
GLYCINE	2	211616894	rs2216405	A	G	0.092475472	0.0601545	0.124220024	996	33283231	0.1662
GLYCINE	2	211616894	rs2216405	G	A	-0.1121	0.0419	0.007449	1627	31959995	0.81
GLYCINE	2	211580219	rs2287416		A	-0.19843732	0.019280012	4.18E-06	3814	26352407
GLYCINE	2	211580219	rs2287416	G	A	-0.1379	0.0356	0.0001071	1627	31959995	0.33
GLYCINE	2	211565999	rs2371026		G	-0.203252314	0.018913469	1.52E-06	3817	26352407
GLYCINE	2	211565999	rs2371026	G	T	0.1199	0.0347	0.0005428	1627	31959995	0.63
GLYCINE	2	211566074	rs2371027		T	-0.198581158	0.019327975	4.33E-06	3812	26352407
GLYCINE	2	211566074	rs2371027	C	T	-0.1352	0.0356	0.000146	1627	31959995	0.33
GLYCINE	2	211569722	rs2371030		G	-0.200162948	0.018757079	1.82E-06	3820	26352407
GLYCINE	2	211569722	rs2371030	G	A	0.1242	0.0347	0.0003463	1627	31959995	0.63
GLYCINE	2	211570074	rs2371031		A	-0.215793807	0.018844932	2.86E-07	3789	26352407
GLYCINE	2	211570074	rs2371031	C	A	-0.1312	0.0342	0.0001271	1627	31959995	0.39
GLYCINE	2	211578153	rs2371034		G	-0.198221549	0.019287683	4.33E-06	3813	26352407
GLYCINE	2	211578153	rs2371034	G	A	0.1377	0.0356	0.0001084	1627	31959995	0.67
GLYCINE	9	6636771	rs2438410		C	0.257224607	0.022524022	1.85E-06	3734	26352407
GLYCINE	9	6636771	rs2438410	C	T	-0.1501	0.0395	0.0001466	1627	31959995	0.77
GLYCINE	9	6634760	rs2578279		T	0.259285526	0.022532779	1.56E-06	3714	26352407
GLYCINE	9	6634760	rs2578279	C	T	0.133	0.0391	0.0006676	1627	31959995	0.23
GLYCINE	9	6642740	rs2773508		T	0.275484308	0.022887039	5.35E-07	3786	26352407
GLYCINE	9	6642740	rs2773508	T	A	-0.1609	0.041	8.77E-05	1627	31959995	0.79
GLYCINE	9	6636285	rs2918176		G	0.257389437	0.02254737	1.87E-06	3727	26352407
GLYCINE	9	6636285	rs2918176	G	C	-0.1473	0.0395	0.0001927	1627	31959995	0.77
GLYCINE	9	6637422	rs2918177		G	0.261512652	0.022184386	8.68E-07	3818	26352407
GLYCINE	9	6637422	rs2918177	G	A	-0.1468	0.0398	0.0002242	1627	31959995	0.78
GLYCINE	9	6638491	rs2918183		A	0.26118262	0.022179926	8.88E-07	3819	26352407
GLYCINE	9	6638491	rs2918183	G	A	0.1512	0.0399	0.0001503	1627	31959995	0.22
GLYCINE	2	211623969	rs35394656		C	0.372865888	0.023253497	4.69E-11	3802	26352407
GLYCINE	2	211623969	rs35394656	C	T	-0.1045	0.0418	0.01253	1627	31959995	0.81
GLYCINE	2	211581142	rs3815630		C	0.385478581	0.022393543	1.80E-12	3812	26352407
GLYCINE	2	211581142	rs3815630	C	T	-0.1157	0.0407	0.004465	1627	31959995	0.8
GLYCINE	5	150698806	rs3846710		C	-0.346152158	0.024537086	1.10E-10	3835	26352407
GLYCINE	5	150698806	rs3846710	C	T	0.101	0.0433	0.01959	1627	31959995	0.82
GLYCINE	2	211603471	rs4513233		A	0.37269574	0.023148731	3.91E-11	3789	26352407
GLYCINE	2	211603471	rs4513233	G	A	0.114	0.0419	0.006499	1627	31959995	0.19
GLYCINE	2	211568913	rs4517917		C	-0.199444052	0.018929147	2.45E-06	3817	26352407
GLYCINE	2	211568913	rs4517917	C	T	0.1205	0.0346	0.0005046	1627	31959995	0.63
GLYCINE	2	211564911	rs4530296		T	-0.198365398	0.01900885	3.07E-06	3789	26352407
GLYCINE	2	211564911	rs4530296	C	T	-0.1206	0.0347	0.0005092	1627	31959995	0.37
GLYCINE	2	211566343	rs4560045		A	0.352250203	0.02208396	5.21E-11	3800	26352407
GLYCINE	2	211566343	rs4560045	T	A	0.1087	0.0399	0.006402	1627	31959995	0.22
GLYCINE	2	211575322	rs4672590		G	-0.213718995	0.018811232	3.57E-07	3810	26352407
GLYCINE	2	211575322	rs4672590	G	C	0.1286	0.0343	0.0001741	1627	31959995	0.61
GLYCINE	2	211565692	rs4673546		T	0.392485222	0.022530207	1.03E-12	3800	26352407
GLYCINE	2	211565692	rs4673546	C	T	0.1284	0.041	0.001727	1627	31959995	0.2
GLYCINE	2	211571627	rs4673548		T	-0.214935432	0.018829661	3.13E-07	3806	26352407
GLYCINE	2	211571627	rs4673548	C	T	-0.1254	0.0342	0.0002448	1627	31959995	0.39
GLYCINE	2	211608379	rs4673553		G	0.28934413	0.018330493	5.60E-11	3759	26352407
GLYCINE	2	211608379	rs4673553	G	T	-0.1333	0.0333	6.28E-05	1627	31959995	0.54
GLYCINE	2	211605844	rs55781041		A	0.330319634	0.022710691	1.89E-09	3795	26352407
GLYCINE	2	211605844	rs55781041	G	A	0.0946	0.0407	0.02026	1627	31959995	0.21
GLYCINE	2	211549856	rs55932961		A	0.388125878	0.022683456	2.47E-12	3753	26352407
GLYCINE	2	211549856	rs55932961	G	A	0.1295	0.0415	0.001823	1627	31959995	0.2
GLYCINE	2	211593337	rs56038715		T	0.387015491	0.022430513	1.61E-12	3813	26352407
GLYCINE	2	211593337	rs56038715	G	T	0.1215	0.0409	0.002962	1627	31959995	0.2
GLYCINE	2	211593659	rs56090331		T	0.387015491	0.022430513	1.61E-12	3813	26352407
GLYCINE	2	211593659	rs56090331	G	T	0.1213	0.0409	0.002996	1627	31959995	0.2
GLYCINE	2	211606024	rs56298236		T	0.36606609	0.023148969	8.20E-11	3796	26352407
GLYCINE	2	211606024	rs56298236	C	T	0.1135	0.0419	0.00675	1627	31959995	0.19
GLYCINE	2	211606119	rs56320616		A	0.36606609	0.023148969	8.20E-11	3796	26352407
GLYCINE	2	211606119	rs56320616	G	A	0.1134	0.0419	0.006758	1627	31959995	0.19
GLYCINE	2	211607873	rs56364701		G	0.36606609	0.023148969	8.20E-11	3796	26352407
GLYCINE	2	211607873	rs56364701	G	T	-0.1132	0.0419	0.006862	1627	31959995	0.81
GLYCINE	2	211593436	rs56404001		T	0.387015491	0.022430513	1.61E-12	3813	26352407
GLYCINE	2	211593436	rs56404001	C	T	0.1214	0.0409	0.002969	1627	31959995	0.2
GLYCINE	2	211608286	rs57364222		A	0.36606609	0.023148969	8.20E-11	3796	26352407
GLYCINE	2	211608286	rs57364222	C	A	0.1131	0.0419	0.006912	1627	31959995	0.19
GLYCINE	2	211604450	rs57548804		A	0.333769202	0.022703118	1.29E-09	3792	26352407
GLYCINE	2	211604450	rs57548804	C	A	0.0866	0.0406	0.03278	1627	31959995	0.21
GLYCINE	5	150695401	rs59043414		C	-0.344507229	0.024688603	1.76E-10	3806	26352407
GLYCINE	5	150695401	rs59043414	C	T	0.0989	0.0433	0.02226	1627	31959995	0.82
GLYCINE	2	211588614	rs60285414		A	0.388638476	0.022424648	1.30E-12	3815	26352407
GLYCINE	2	211588614	rs60285414	T	A	0.1226	0.0409	0.002705	1627	31959995	0.2
GLYCINE	5	150702299	rs61067578		G	-0.346015115	0.024857222	1.93E-10	3787	26352407
GLYCINE	5	150702299	rs61067578	G	A	0.0987	0.0432	0.02231	1627	31959995	0.82
GLYCINE	2	211598061	rs66826907		A	0.336716534	0.022752115	1.02E-09	3758	26352407
GLYCINE	2	211598061	rs66826907	G	A	0.0969	0.0408	0.01747	1627	31959995	0.21
GLYCINE	2	211602746	rs67868327		T	0.337559065	0.022717318	8.76E-10	3787	26352407
GLYCINE	2	211602746	rs67868327	G	T	0.0951	0.0407	0.0196	1627	31959995	0.21
GLYCINE	5	150695254	rs67888433		C	-0.344507229	0.024688603	1.76E-10	3806	26352407
GLYCINE	5	150695254	rs67888433	C	T	0.0989	0.0433	0.02226	1627	31959995	0.82
GLYCINE	5	150711443	rs67910448		A	-0.345329807	0.025845652	9.90E-10	3694	26352407
GLYCINE	5	150711443	rs67910448	T	A	-0.1145	0.0429	0.007633	1627	31959995	0.19
GLYCINE	2	211543055	rs715		C	0.464068575	0.020588486	8.37E-20	3529	26352407
GLYCINE	2	211543055	rs715	T	C	0.131616375	0.047603669	0.005695129	996	33283231	0.2887
GLYCINE	2	211543055	rs715	C	T	-0.1579	0.0353	7.69E-06	1627	31959995	0.67
GLYCINE	2	211586445	rs72933859		T	0.388467602	0.022418464	1.31E-12	3816	26352407
GLYCINE	2	211586445	rs72933859	C	T	0.1232	0.0409	0.002576	1627	31959995	0.2
GLYCINE	2	211589050	rs72933873		A	0.386930091	0.022685066	2.88E-12	3763	26352407
GLYCINE	2	211589050	rs72933873	G	A	0.1225	0.0409	0.00273	1627	31959995	0.2
GLYCINE	2	211590507	rs72933879		G	0.388809358	0.022440287	1.33E-12	3815	26352407
GLYCINE	2	211590507	rs72933879	G	A	-0.1134	0.0407	0.005334	1627	31959995	0.8
GLYCINE	2	211595900	rs72933889		T	0.385905437	0.022790805	4.08E-12	3760	26352407
GLYCINE	2	211595900	rs72933889	C	T	0.1206	0.0413	0.003465	1627	31959995	0.2
GLYCINE	2	211599246	rs72933893		G	0.371249802	0.023178937	4.88E-11	3763	26352407
GLYCINE	2	211599246	rs72933893	G	A	-0.1063	0.0417	0.0108	1627	31959995	0.81
GLYCINE	2	211651923	rs72941839		C	0.337137775	0.023437738	2.93E-09	3747	26352407
GLYCINE	2	211651923	rs72941839	C	T	-0.1086	0.0419	0.009536	1627	31959995	0.81
GLYCINE	2	211562924	rs72944180		T	0.391972092	0.022692737	1.59E-12	3749	26352407
GLYCINE	2	211562924	rs72944180	C	T	0.1315	0.0411	0.001379	1627	31959995	0.2
GLYCINE	2	211570917	rs72946069		C	0.387955028	0.022428275	1.43E-12	3811	26352407
GLYCINE	2	211570917	rs72946069	C	T	-0.1157	0.0405	0.00427	1627	31959995	0.8
GLYCINE	2	211583101	rs72946100		T	0.386673901	0.022418092	1.64E-12	3811	26352407
GLYCINE	2	211583101	rs72946100	C	T	0.1237	0.0409	0.00247	1627	31959995	0.2
GLYCINE	2	211601239	rs7421152		T	0.327797622	0.022756822	2.66E-09	3767	26352407
GLYCINE	2	211601239	rs7421152	T	A	-0.0871	0.0405	0.03162	1627	31959995	0.79
GLYCINE	2	211559536	rs7424145		A	0.393597246	0.022647605	1.18E-12	3757	26352407
GLYCINE	2	211559536	rs7424145	G	A	0.1315	0.0412	0.001406	1627	31959995	0.2
GLYCINE	2	211605442	rs75682318		G	0.330319634	0.022710691	1.89E-09	3795	26352407
GLYCINE	2	211605442	rs75682318	G	A	-0.0865	0.0406	0.03301	1627	31959995	0.79
GLYCINE	2	211642360	rs78087469		T	0.34785358	0.023384341	8.88E-10	3742	26352407
GLYCINE	2	211642360	rs78087469	C	T	0.1019	0.0419	0.01513	1627	31959995	0.19
GLYCINE	9	6638114	rs7872937		T	0.262172807	0.022175315	8.07E-07	3820	26352407
GLYCINE	9	6638114	rs7872937	C	T	0.1471	0.0398	0.0002171	1627	31959995	0.22
GLYCINE	9	6631702	rs934855		T	0.246526931	0.021839447	2.34E-06	3820	26352407
GLYCINE	9	6631702	rs934855	G	T	0.1318	0.0391	0.0007544	1627	31959995	0.23
GLYCOLATE (HYDROXYACETATE)	3	38382348	rs151629		C	0.203080885	0.013605545	3.51E-10	3517	26352407
GLYCOLATE (HYDROXYACETATE)	3	38382348	rs151629	C	A	-0.1938	0.0659	0.003245	897	31959995	0.57
GLYCOLATE (HYDROXYACETATE)	3	38404472	rs17118		A	0.2405338	0.01342211	7.16E-14	3739	26352407
GLYCOLATE (HYDROXYACETATE)	3	38404472	rs17118	C	A	0.1776	0.0679	0.008893	897	31959995	0.36
GLYCOLATE (HYDROXYACETATE)	3	38363393	rs171248		C	0.188339522	0.013977544	1.37E-08	3231	26352407
GLYCOLATE (HYDROXYACETATE)	3	38363393	rs171248	C	T	-0.1231	0.0669	0.06583	897	31959995	0.61
GLYCOLATE (HYDROXYACETATE)	3	38370556	rs196364		G	0.222043462	0.013257517	2.26E-12	3739	26352407
GLYCOLATE (HYDROXYACETATE)	3	38370556	rs196364	G	A	-0.1293	0.0673	0.05445	897	31959995	0.65
GLYCOLATE (HYDROXYACETATE)	3	38414791	rs2070486		C	0.242913427	0.016768296	1.39E-09	3753	26352407
GLYCOLATE (HYDROXYACETATE)	3	38414791	rs2070486	C	A	-0.254	0.0824	0.002046	897	31959995	0.81
[truncated: 2,853 more rows]
