# Supplementary material for: Discovery of urinary metabolite biomarkers of psychiatric disorders using two-sample Mendelian randomization
Source: BMC Psychiatry. 2026 May 7;26:499. doi: 10.1186/s12888-026-08133-7 (PMC13330298; doi:10.1186/s12888-026-08133-7)
Supplement: Supplementary file 3 — Supplementary Material 3 [file 12888_2026_8133_MOESM3_ESM.xlsx]

## Sheet: F-statistics
Supplementary Table 1. Summary of calculated F-statistic values across exposure SNPs.
Exposure	n (SNP)	min F	max F	mean F
ALANINE	142	5.13e-05	214.839	152.414
2-HYDROXYBUTYRATE/2-HYDROXYISOBUTYRATE	9	4.35167	39.811	23.262
TRIMETHYLAMINE	11	5.0567	745.982	142.506
CREATININE	47	19.7127	109.501	39.8742
EPINEPHRINE	17	19.7127	25.6943	21.8668
NOREPINEPHRINE	6	19.7127	22.595	20.8846
DOPAMINE	15	20.4882	25.2638	22.0688
UROMODULIN	5	24.131	325.775	110.568
DODECANOYLCARNITINE	1	29.1409	29.1409	29.1409
OCTANOYLCARNITINE	1	29.2964	29.2964	29.2964
GLUTAMINE	1	29.6938	29.6938	29.6938
BUTYRYLCARNITINE	2	29.7601	56.2533	43.0067
SEROTONIN	1	30.7204	30.7204	30.7204
DECANOYLCARNITINE	1	30.7399	30.7399	30.7399
LYSINE	218	30.9867	852.549	277.475
DECADIENOYLCARNITINE	1	33.3185	33.3185	33.3185
MICROALBUMIN	8	42.3519	201.997	107.066
PYRIDOXAL	1	43.6138	43.6138	43.6138
METHYLSUCCINATE	1	43.6298	43.6298	43.6298
4-HYDROXYPHENYLPYRUVATE	1	43.681	43.681	43.681
11-KETOETIOCHOLANOLONE SULFATE	2	44.6268	102.839	73.733
PREGNANEDIOL-3-GLUCURONIDE	1	45.6817	45.6817	45.6817
ACETYLORNITHINE	1	45.7398	45.7398	45.7398
GAMMA-GLUTAMYLHISTIDINE	1	46.902	46.902	46.902
GAMMA-CEHC GLUCURONIDE	1	47.1054	47.1054	47.1054
N1,N12-DIACETYLSPERMINE	1	47.2282	47.2282	47.2282
6-BROMOTRYPTOPHAN	2	47.3296	53.2082	50.2689
1-METHYLURATE	1	47.4795	47.4795	47.4795
16A-HYDROXY DHEA 3-SULFATE	1	47.6425	47.6425	47.6425
N-ACETYLPHENYLALANINE	2	47.7323	211.477	129.605
GLYCODEOXYCHOLATE SULFATE	1	47.8341	47.8341	47.8341
EPIANDROSTERONE SULFATE	1	48.1851	48.1851	48.1851
3-HYDROXYBUTYRATE + 3-AMINOISOBUTYRATE	2	48.3916	102.227	75.3094
GAMMA-GLUTAMYLGLYCINE	1	48.5547	48.5547	48.5547
O-SULFO-L-TYROSINE	1	48.8555	48.8555	48.8555
ANDRO STEROID MONOSULFATE	1	49.3138	49.3138	49.3138
ISOVALERYLGLYCINE	1	49.9234	49.9234	49.9234
PHOSPHOETHANOLAMINE	1	50.5287	50.5287	50.5287
N-ACETYLTYROSINE	2	50.9529	289.829	170.391
DIMETHYLMALONIC ACID	2	51.5783	53.2415	52.4099
ISOBUTYRYLCARNITINE C4	1	53.8591	53.8591	53.8591
N-ACETYL NEURAMINIC ACID	2	54.2826	83.1006	68.6916
IMIDAZOLE LACTATE	2	54.5398	81.1123	67.8261
GLYCO-BETA-MURICHOLATE	1	55.1625	55.1625	55.1625
GAMMA-CEHC SULFATE	1	57.6287	57.6287	57.6287
GLUCURONIDE OF C10H18O2 11	1	57.7595	57.7595	57.7595
METHYLMALONATE MMA	1	58.5321	58.5321	58.5321
GLUCURONIDE OF C12H22O4 2	1	58.5321	58.5321	58.5321
HEPTANOYLGLUTAMINE	2	58.6887	86.7522	72.7205
GAMMA-GLUTAMYLPHENYLALANINE	1	58.7429	58.7429	58.7429
3-METHYLCROTONYLGLYCINE	1	59.0429	59.0429	59.0429
5-AMINOVALERATE	1	59.5176	59.5176	59.5176
AMINOISOBUTYRATE	4	60.3353	160.455	102.135
RIBONATE	1	60.8278	60.8278	60.8278
TYROSINE	223	61.019	443.582	318.963
DIACETYLSPERMIDINE	2	61.3026	104.455	82.8789
3-AMINOISOBUTYRATE	192	62.3643	26354.5	2032.47
ALPHA-CEHC SULFATE	1	62.4686	62.4686	62.4686
GAMMA-GLUTAMYLLEUCINE	1	62.9773	62.9773	62.9773
CYSTEINYLGLYCINE	1	63.065	63.065	63.065
SUCCINYLCARNITINE C4-DC	2	63.3839	80.4378	71.9109
3-HYDROXYKYNURENINE	1	65.2792	65.2792	65.2792
GLYCOLATE	1	65.34	65.34	65.34
PHENYLALANINE	1	65.3511	65.3511	65.3511
TAUROCHOLENATE SULFATE	1	65.5365	65.5365	65.5365
ALPHA-HYDROXYMETOPROLOL	1	65.5913	65.5913	65.5913
GAMMA-GLUTAMYL-EPSILON-LYSINE	1	65.8591	65.8591	65.8591
N-ACETYLMETHIONINE SULFOXIDE	2	65.873	374.131	220.002
2-HYDROXYISOBUTYRATE	2	66.2362	344.983	205.61
NICOTINAMIDE RIBOSIDE	1	66.2577	66.2577	66.2577
KYNURENINE	1	66.4211	66.4211	66.4211
TIGLOYLGLYCINE	1	67.8109	67.8109	67.8109
N-ACETYLATED COMPOUNDS	2	69.977	731.165	400.571
LACTOSE	1	71.5838	71.5838	71.5838
N-OCTANOYLGLUTAMINE	2	72.4366	76.6901	74.5633
ISOBUTYRYLGLYCINE	1	72.5944	72.5944	72.5944
CYTIDINE	1	74.1076	74.1076	74.1076
KYNURENATE	1	74.2166	74.2166	74.2166
TAURO-BETA-MURICHOLATE	1	75.1207	75.1207	75.1207
3-METHYLGLUTARYLCARNITINE 2	2	77.8249	89.2267	83.5258
ALPHA-CEHC GLUCURONIDE	1	77.8536	77.8536	77.8536
METHYLSUCCINOYLCARNITINE	1	78.5607	78.5607	78.5607
4-ACETAMIDOBUTANOATE	1	79.5962	79.5962	79.5962
3-HYDROXYINDOLIN-2-ONE SULFATE	1	80.2917	80.2917	80.2917
Œë-KETOISOVALERATE	1	81.0923	81.0923	81.0923
3-METHYLGLUTARATE/2-METHYLGLUTARATE	2	82.0576	114.682	98.3698
N-ACETYLGLUCOSAMINE/N-ACETYLGALACTOSAMINE	2	82.5716	147.031	114.801
N6-CARBOXYETHYLLYSINE	1	83.7799	83.7799	83.7799
ANDROSTENEDIOL 3BETA,17BETA	1	84.4204	84.4204	84.4204
HOMOCITRULLINE	1	85.2746	85.2746	85.2746
GLUCURONIDE OF C10H18O2 12	1	86.0601	86.0601	86.0601
PICOLINATE	1	87.4352	87.4352	87.4352
HEXANOYLGLUTAMINE	2	88.451	190.525	139.488
1-METHYLXANTHINE	1	88.4718	88.4718	88.4718
N,N-DIMETHYLGLYCINE	1	88.6669	88.6669	88.6669
4-UREIDOBUTYRATE	1	90.3071	90.3071	90.3071
2-METHYLBUTYRYLGLYCINE	1	90.7692	90.7692	90.7692
GLUCONATE	1	91.491	91.491	91.491
3-METHYLGLUTACONATE	2	92.8152	111.631	102.223
HEXANOYLGLYCINE	2	96.4833	97.058	96.7706
TRYPTOPHAN	1	96.9278	96.9278	96.9278
5-HYDROXYLYSINE	1	99.4616	99.4616	99.4616
5-ACETYLAMINO-6-AMINO-3-METHYLURACIL	1	100.326	100.326	100.326
INDOLELACTATE	1	100.979	100.979	100.979
CYSTEINYLGLYCINE DISULFIDE	1	101.295	101.295	101.295
HISTIDINE	218	101.314	442.099	327.087
MANNOSE	1	101.884	101.884	101.884
N-ACETYLKYNURENINE	1	103.487	103.487	103.487
GLYCINE	65	103.673	386.314	209.602
ISOCAPROYLGLUTAMINE	2	105.122	135.482	120.302
BETA-CITRYLGLUTAMATE	1	106.203	106.203	106.203
ADENOSINE	1	106.572	106.572	106.572
ISOCAPROYLGLYCINE	2	109.334	109.609	109.471
2'-DEOXYGUANOSINE	1	110.864	110.864	110.864
PREGNENEDIOL DISULFATE C21H34O8S2	1	111.012	111.012	111.012
TRANS-UROCANATE	1	111.475	111.475	111.475
NONENEDIOATE C9:1-DC	2	111.54	123.96	117.75
INOSINE	1	113.388	113.388	113.388
N-FORMYLANTHRANILIC ACID	1	121.462	121.462	121.462
PTERIN	1	127.574	127.574	127.574
GLYCOCHENODEOXYCHOLATE GLUCURONIDE 1	1	127.895	127.895	127.895
MYO-INOSITOL	1	128.267	128.267	128.267
N-ACETYLHISTIDINE	1	130.806	130.806	130.806
FURANEOL SULFATE	1	132.235	132.235	132.235
2-METHYLMALONYLCARNITINE C4-DC	1	132.536	132.536	132.536
INDOLEACETYLGLUTAMINE	1	132.8	132.8	132.8
BETA-GUANIDINOPROPANOATE	1	133.023	133.023	133.023
FUCOSE	2	139.191	158.062	148.627
FERULIC ACID 4-SULFATE	1	139.826	139.826	139.826
GLYCOCHOLENATE SULFATE	1	140.428	140.428	140.428
1-METHYLHISTAMINE	1	141.2	141.2	141.2
BETAINE	8	147.211	198.482	172.115
N-ACETYLPUTRESCINE	1	154.829	154.829	154.829
N-ACETYLLEUCINE	1	155.6	155.6	155.6
N-ACETYLGLUCOSAMINE CONJUGATE OF C24H40O4 BILE ACID	1	161.923	161.923	161.923
2'-O-METHYLURIDINE	1	164.724	164.724	164.724
GLYCEROPHOSPHOSERINE	1	165.859	165.859	165.859
FORMATE	18	166.72	1850.41	764.234
GLUTAMATE	1	167.892	167.892	167.892
CREATINE	54	170.217	351.249	242.723
ADENOSINE 3',5'-CYCLIC MONOPHOSPHATE CAMP	1	175.572	175.572	175.572
3-METHYLCYTIDINE	1	184.588	184.588	184.588
N-ACETYL-3-METHYLHISTIDINE	1	188.811	188.811	188.811
2-HYDROXYBUTYRATE | 2-HYDROXYISOBUTYRATE	9	189.682	1640.47	976.524
THREONINE	59	190.034	207.565	197.073
4-GUANIDINOBUTANOATE	1	196.883	196.883	196.883
N-ACETYLGLUCOSAMINYLASPARAGINE	1	203.161	203.161	203.161
N-ALPHA-ACETYLORNITHINE	1	204.669	204.669	204.669
GLYCOLATE (HYDROXYACETATE)	5	209.166	321.152	234.301
17ALPHA-HYDROXYPREGNANOLONE GLUCURONIDE	1	236.092	236.092	236.092
2'-O-METHYLCYTIDINE	1	244.049	244.049	244.049
5-ACETYLAMINO-6-FORMYLAMINO-3-METHYLURACIL	1	324.76	324.76	324.76
N-ACETYL-ASPARTYL-GLUTAMATE NAAG	2	335.221	438.515	386.868
N-METHYLPIPECOLATE	1	360.054	360.054	360.054
N-ACETYLPYRRALINE	1	381.289	381.289	381.289
ISOXANTHOPTERIN	1	401.44	401.44	401.44
N-ACETYLASPARTATE	1	436.187	436.187	436.187
PROLYLGLYCINE	1	449.348	449.348	449.348
N-DELTA-ACETYLORNITHINE	1	496.727	496.727	496.727
N-ACETYL-1-METHYLHISTIDINE	1	503.115	503.115	503.115
N-ACETYLGLUTAMINE	1	510.92	510.92	510.92
N2,N6-DIACETYLLYSINE	1	688.467	688.467	688.467
N-ACETYLASPARAGINE	1	713.953	713.953	713.953
N-ACETYLARGININE	1	748.29	748.29	748.29
ETHYLMALONATE	1	755.127	755.127	755.127
GLYCINE CONJUGATE OF C9H16O2	1	823.596	823.596	823.596
N-ACETYLCITRULLINE	1	1141.96	1141.96	1141.96
TRIMETHYLAMINE	1	1385.79	1385.79	1385.79

## Sheet: Exposure
Supplementary Table 2. Description of studies included in the meta-analysis as well as the GWAS catalog for the exposure datasets.
Cohort name	Sample size	Analytes	Ancestry
MolTWINN, MolOBB	211	3	British
SHIP, KORA	3861	55	German
UK Biobank	363 228	4	Diverse
HELIX	996	44	European
GCKD, SHIP-Trend	1627	1172	German
GWAS Catalog
CoLaus, Croatia-Korcula, Croatia-Split, Framingham Heart Study, INGI-Carlantino, and INGI-Val Borbera	10884	1	European
CoLaus, TasteSensomics	835 + 601	7	European + Diverse
GCKD	5217	8	German
GCKD	4843	1	German
UK Biobank	450 000	1	Diverse

## Sheet: MDD
Supplementary Table 3. Summary of samples used for major depressive disorder. Potential overlapping samples with exposure datasets are highlighted in yellow.
Cohort or sample	Abbreviation	Cases	Controls	Country
BOMA	boma	586	1062	Germany
CoFams	cof3	120	126	Australia
PsyCoLaus	col3	507	1445	Switzerland
Edinburgh	edi2	372	285	Scotland
GenRED1	gens	1019	1344	USA
GenPod/Newmeds	gep3	482	2836	Europe
Depression Genetic Network (DGN)	grdg	471	470	USA
GenRED2	grnd	830	474	USA
GSK/Max Planck Inst Psychiatry	gsk2	880	861	Germany
i2b2	i2b3	806	1067	USA
Janssen	jjp2	466	1380	USA
MPIP/MARS old	mmi2	584	517	Germany
MPIP/MARS new	mmo4	264	371	Germany
NESDA	nes1	1494	1602	NL
Pfizer	pfm2	281	820	USA
QIMR	qi3c	864	579	Australia
QIMR	qi6c	499	590	Australia
QIMR	qio2	565	526	Australia
RADIANT-UK	rad3	1872	1528	UK
RADIANT-GER	rage	322	227	Germany
RADIANT-Irish	rai2	109	340	Ireland
RADIANT-US	rau2	223	378	USA
RADIANT-DE	rde4	133	516	Denmark
Roche	roc3	271	92	USA
Rotterdam	rot4	241	1028	NL
Ship0	shp0	366	1087	Germany
ShipTrend	shpt	163	484	Germany
STAR*D	stm2	936	934	USA
TwinGene	twg2	1097	2663	Sweden
23andMe		75607	231747	USA
deCODE		1980	9536	Iceland
GenScot		997	6358	UK
GERA		7162	38307	USA
iPSYCH		18629	17841	Denmark
UK Biobank		14260	15480	UK

## Sheet: BD
	Supplementary Table 4. Summary of samples included for bipolar disorder. Potential overlapping samples with exposure datasets are highlighted in yellow.
Sample abbreviation	Sample Name	Country of ascertainment	Cases	Controls
bmau	BOMA-Australia	Australia	329	1810
bmg2	BOMA-Germany II	Germany	181	478
bmg3	BOMA-Germany III	Germany	489	880
bmpo	BOMA-Poland	Poland	410	689
bmsp	BOMA-Spain	Spain	253	291
bonn	BOMA-Germany I	Germany	669	1246
dub1	Trinity College Dublin	Ireland	150	796
edi1	University of Edinburgh	Scotland	275	272
fat2	FaST, TGEN1,2	USA	722	1027
fran	French	France	451	1630
gain	BiGs: Genetic Association Information Network (GAIN)	USA	706	593
gsk1	BACCS	USA	706	899
hal2	Nova Scotia, MGH i2b2 controls	Canada/USA	410	479
icuk	International Cohort Collection for Bipolar Disorder (ICCBD) Bipolar Disorder Research Network (BDRN)	UK	2456	4069
jst5	Janssen, SAGE controls	USA	646	643
may1	Mayo Clinic	USA	929	759
mich	Pritzker Neuropsychiatric Disorders Research Consortium (U Michigan)	USA	481	399
pf1e	Pfizer	USA	375	346
rom3	BOMA-Romania	Romania	233	198
st2c	Systematic Treatment Enhancement Program for Bipolar Disorder (STEP2), MIGEN controls	USA	628	1219
stp1	Systematic Treatment Enhancement Program for Bipolar Disorder (STEP1)	USA	920	973
swa2	Swedish Bipolar Collection I (SWEBIC I) Affy	Sweden	885	2252
swei	Swedish Bipolar Collection I (SWEBIC I) Illumina	Sweden	1278	3669
top7	Thematically Organized Psychosis (TOP)	Norway	416	350
top8	Thematically Organized Psychosis (TOP), addtional samples on new platform	Norway	148	291
ucl2	Dutch-UCLA	Holland	726	693
uclo	University College London	UK	427	488
ume4	UMEA	Sweden	565	569
usc2	ICCBD USC	USA	1293	1156
wtcc	Wellcome Trust Case-Control Consortium (WTCCC)	UK	1644	1641
butr*	Bulgarian trios*	Bulgaria	236	236
uktr*	UK trios*	UK	130	130
jea2	Janssen	East. Europe	372	628
kfo4	PsyCourse	Germany	247	288
tgco2	BIGs/TGEN	USA	1032	499
bdtrs	Bipolar Depression Treatment Response Study	Germany	218	684
dutch		Holland	831	953
gawli		Germany	268	502
germ1	GUF-Bipolar	Germany	219	992
gpcw1	Genomic Psychiatry Consortium (GPC)	USA	447	2092
neuc1	NeuRA-psych (including controls from The Australian Schizophrenia Research Bank)	Australia	215	750
spsp3		Spain	153	2337
swed1	GEMS and EIMS	Sweden	2909	2844
ukwa1		UK	2789	2372
usaw4		USA	2956	2930
usaw5		Canada/USA	1107	1316
iPSYCH	iPSYCH	Denmark	1758	5937
deCODE	deCODE	Iceland	1972	192602
Estonian_Biobank	Estonian Biobank	Estonia	407	17209
HUNT	Nord-Trøndelag Health Study	Norway	905	41914
UK_Biobank	UK Biobank	UK	1454	58113
bmrus	BOMA-Russia	Russia	522	460
greek	ATLADIS (AThens Longitudinal Affective DIsorders Study)	Greece	186	87
norgs	Thematically Organized Psychosis (TOP), addtional samples on new platform	Norway	101	315
noroe	Thematically Organized Psychosis (TOP), addtional samples on new platform	Norway	313	4367
graza	BIPGEN	Austria	144	66
bmrom	BOMA-Romania II	Romania	225	121
TOTAL			41917	371549

## Sheet: ASD
Supplementary Table 5. Summary of samples included for autism spectrum disorder.
Study	n	Abbreviation	Ancestry/Country
iPsych	39086	iPsych	Denmark
Geschwind Autism Center of Excellence	391	ACE	European
Autism Genome Project	2272	AGP	European
Autism Genetic Resource Exchange	974	AGRE	European
The Montreal/Boston Collection	1396	MONBOS	European
Simons Simplex Collection	2231	SSC	European
Follow up studies	820	BUPGEN	Norway
	4767	PAGES	Sweden
	685	Finland	Finland
	137542	deCODE Iceland	Iceland
	684	deCODE East Eur	Eastern european

## Sheet: ANO
Supplementary Table 6. Summary of samples used for anorexia. Potential overlapping samples with exposure datasets are highlighted in yellow.
PGC cohort abbreviation	Study	Country	Cases	Controls
chop	CHOP/PFCG	US/Canada, UK, Germany, Italy	1032	3568
fin1	GCAN/WTCCC3	Finland	130	503
fre1	GCAN/WTCCC3	France	293	990
gns2	GCAN/WTCCC3	Germany, Norway, Sweden	657	2263
itgr	GCAN/WTCCC3	Italy-South, Greece	144	129
net1	GCAN/WTCCC3	Netherlands	348	1337
poco	GCAN/WTCCC3/IARC/CNG	Poland, Czech Republic	239	604
spa1	GCAN/WTCCC3	Spain	184	156
ukd1	GCAN/WTCCC3	UK	242	957
usa1	GCAN/WTCCC3	US/Canada	418	750
w1to6	ANGI-DK	Denmark	357	4828
w7	ANGI-DK	Denmark	97	831
w8	ANGI-DK	Denmark	162	1062
w9	ANGI-DK	Denmark	180	1021
w10	ANGI-DK	Denmark	156	714
w11	ANGI-DK	Denmark	164	754
w12	ANGI-DK	Denmark	176	785
w13	ANGI-DK	Denmark	181	789
w14	ANGI-DK	Denmark	169	761
w15	ANGI-DK	Denmark	185	818
w16	ANGI-DK	Denmark	174	800
w17	ANGI-DK	Denmark	158	761
w18	ANGI-DK	Denmark	245	852
w19	ANGI-DK	Denmark	211	851
w20	ANGI-DK	Denmark	200	802
w21	ANGI-DK	Denmark	161	801
w22	ANGI-DK	Denmark	211	845
w23	ANGI-DK	Denmark	164	957
w24**	ANGI-DK	Denmark	1241	1447
aunz	ANGI-ANZ/QSkin	Australia, New Zealand	2536	15624
usa2	ANGI-US/PFCG	United States	1304	1307
sedk	ANGI-SE (Riksät/SCÄ/LifeGene/other)	Sweden, Denmark	4105	3793
ukbb	UK Biobank	UK	768	3065

## Sheet: ADHD
Supplementary Table 7. Summary of samples used for ADHD.
Sample	Cases	Controls	Ancestry
iPSYCH-ADHD, Denmark	14584	22492	European
Barcelona, Spain	572	425	European
Beijing, China*	1012	925	Han Chinese
Bergen, Norway	295	202	European
Cardiff, UK	721	5081	European
CHOP, USA	262	262	European
Germany	487	1290	European
IMAGE-I	700	700	European
IMAGE-II	624	1755	European
PUWMa*	635	635	Diverse (USA)
PUWMa (strict)	563	563	European
Toronto, Canada	109	109	European
Yale-Penn	182	1315	European

## Sheet: SCZ
Supplementary Table 8. Summary of samples used for Schizophrenia.
Cohort	Cases	Controls	Ancestry
Core PGC Dataset (90 Cohorts)*	74776	101023	European (EUR), East Asian (ASN), African American (AA), Latino (LAT)
*Further details regarding the PGC dataset can be found at the supplementary mterial of the original study: https://doi.org/10.1038/s41586-022-04434-5

## Sheet: TOU
Supplementary Table 9. Summary of samples used for Tourette's syndrome.
Cohort	Ancestry	Cases	Controls	Notes
GWAS1 (PGC)	European (EUR)	969	3923
GWAS2 (PGC)	European (EUR)	2711	3762
GWAS2 FAM (Family-Based Cohort)	European (EUR)	548	597
TIC Genetics	European (EUR)	591	1206
deCODE Replication Sample	Icelandic	706+466	6068	Tourettes + tick syndromes

## Sheet: Heterogeneity
Supplementary Table 10. Heterogeneity statistics for the associations of tyrosine to schizophrenia and N-acetyl-aspartyl-glutamate to bipolar disorder. Q = Cochran’s Q statistic, IVW = inverse variance weighted method.
Exposure	Disorder	Method	Q	P-value
TYROSINE	SCZ	IVW	1.75	0.19
TYROSINE	SCZ	IVW	1.78	0.41
TYROSINE	SCZ	IVW	0.5	0.78
N-ACETYL-ASPARTYL-GLUTAMATE	BD	IVW	0	0.99

[truncated: 2 more sheets: Egger, Results]
